# Supplementary material for: Co-expression network analysis reveals transcription factors associated to cell wall biosynthesis in sugarcane
Source: Plant Mol Biol. 2016 Jan 28;91:15–35. doi: 10.1007/s11103-016-0434-2 (PMC4837222; doi:10.1007/s11103-016-0434-2)
Supplement: Supplementary file 2 — Supplementary material 2 (XLSX 1256 kb) [file 11103_2016_434_MOESM2_ESM.xlsx]

## Sheet: DEGs
Online Resource 2. List of all differentially expressed SAS in ancestral genotype in relation to the reference (RB867515). Values shown are mean log2 ratio. Green and red numbers denote down and up-regulated genes, respectivelly. SAS highlighted in gray denotes antisense transcript. Best hit against sorghum CDS database is shown (blastn, cutoff e-valeu e-20), except for SAS not matching this data…
				S. officinarum			S. robustum			S. spontaneum
SAS	Best hit against Sorghum bicolor CDS database	Functional Category	Annotation	Immature internodes	Intermediate Internodes	Leaf+1	Immature internodes	Intermediate Internodes	Leaf+1	Immature internodes	Intermediate Internodes	Leaf+1	Up freq.	Down freq.	Inside freq.	Total freq.
SCEPRZ1010D11.g	Sobic.005G072500.1	AminoAcid and nitrogen metabolism	Amino acid carrier			-1.963							0	1	0	1
SCMCLR1123H12.g	Sobic.005G227000.1	AminoAcid and nitrogen metabolism	Aspartic proteinase nepenthesin-2	-7.229	-7.6916		-7.425	-7.6156					0	4	0	4
SCJFST1015A07.g	Sobic.003G230200.1	AminoAcid and nitrogen metabolism	Aspartic proteinase oryzasin-1;		6.0213								1	0	0	1
SCJFRZ2029B03.g	Sobic.003G241000.3	AminoAcid and nitrogen metabolism	CTP synthase					2.7041					1	0	0	1
SCEQRT1029F09.g	Sobic.006G096500.1	AminoAcid and nitrogen metabolism	Glutamate decarboxylase (EC 4.1.1.15)		4.0081			4.3621			5.0127		3	0	0	3
SCBGLR1096H12.g	Sobic.007G130600.1	AminoAcid and nitrogen metabolism	Methylcrotonoyl-CoA carboxylase beta chain				-2.9826			-3.1544		-3.355	0	3	0	3
SCMCST1049H08.g	Sobic.002G426200.1	AminoAcid and nitrogen metabolism	Nicotianamine synthase 3		2.665			3.1197					2	0	0	2
SCJLLR1011D09.g	Sobic.006G066200.1	AminoAcid and nitrogen metabolism	Prephenate dehydratase (PDT)]					-3.3199					0	1	0	1
SCRLCL6031A08.g	Sobic.006G243200.1	AminoAcid and nitrogen metabolism	Probable isoaspartyl peptidase/L-asparaginase	-1.9926									0	1	0	1
SCVPST1062B05.g	Sobic.004G014200.1	AminoAcid and nitrogen metabolism	serine protease inhibitor (Serpin)	-6.5043	-4.665	-4.224	-7.6584	-7.0784	-5.9139			-6.3191	0	7	0	7
SCCCST2004A03.g	Sobic.006G235500.1	AminoAcid and nitrogen metabolism	shikimate kinase				-2.5978						0	1	0	1
SCCCRZ1C01E09.g	Sobic.006G154200.1	Biosynthesis Secondary Metabolites	Flavonol sulfotransferase-like				-3.0648			-4.5001		-1.9817	0	3	0	3
SCJFLR1073E04.g	Sobic.001G088200.1	Biosynthesis Secondary Metabolites	strictosidine synthase	-4.9749	-5.4259	-5.3077							0	3	0	3
SCCCSD2001E03.g	Sobic.001G369200.1	Biosynthesis Secondary Metabolites	terpene synthase				9.1788			8.0021			2	0	0	2
SCQSLB1049B07.g	Sobic.002G409800.1	Carbohydrate metabolism	(Q40082) Xylose isomerase (EC 5.3.1.5)	5.3046	4.7345	5.159							3	0	0	3
SCSBFL1105F08.g	Sobic.009G204600.1	Carbohydrate metabolism	6-phosphofructokinase 3							4.3903		4.5241	2	0	0	2
SCCCRZ1003C03.g	Sobic.001G382900.1	Carbohydrate metabolism	Acid phosphatase				2.4725	5.9256		3.1345			3	0	0	3
SCQGLB1038C03.g	Sobic.006G163300.1	Carbohydrate metabolism	aldehyde dehydrogenase					5.2001					1	0	0	1
SCEPAM2056A01.g	Sobic.009G161100.1	Carbohydrate metabolism	Aldose reductase	-2.0622			-7.6568	-6.8169	-7.5749	-2.677		-3.2949	0	6	0	6
SCEPAM1015F07.g	Sobic.001G083900.1	Carbohydrate metabolism	Alpha-1,4 glucan phosphorylase L isozyme			-2.3478							0	1	0	1
SCBFRZ3005H01.g	Sobic.008G063600.1	Carbohydrate metabolism	Alpha-galactosidase				1.8096						1	0	0	1
SCUTLR1037C07.g	Sobic.002G123100.1	Carbohydrate metabolism	Alpha-galactosidase	-1.6404			-2.6077						0	2	0	2
SCSBSB1057D05.g	Sobic.001G083900.1	Carbohydrate metabolism	Alpha-glucan phosphorylase (starch phosphorylase)			-2.1962			-2.368				0	2	0	2
SCCCLR1048E03.g	Sobic.010G143500.1	Carbohydrate metabolism	Alpha-glucan water dikinase									-2.02	0	1	0	1
SCUTAM2089E05.g	Sobic.002G329500.1	Carbohydrate metabolism	Beta-amylase	-2.3995		-3.645		6.3633	4.6821			4.8222	3	2	0	5
SCCCRT1C05A07.g	Sobic.009G138300.1	Carbohydrate metabolism	Beta-hexosaminidase, putative							-3.2311			0	1	0	1
SCSGHR1066C03.b	Sobic.005G137100.1	Carbohydrate metabolism	Chalcone synthase				-3.223			-2.295			0	2	0	2
SCUTST3086G11.g	Sobic.001G177000.1	Carbohydrate metabolism	Chlorophyll a-b binding protein, chloroplastic				-2.5112						0	1	0	1
SCJLRT2052C09.g	Sobic.002G310600.1	Carbohydrate metabolism	Curcuminoid synthase/chalcone synthase									4.31	1	0	0	1
SCQGST1032H03.g	Sobic.006G265600.1	Carbohydrate metabolism	Dolichyl-diphosphooligosaccharide	3.009									1	0	0	1
SCMCCL6052H01.g		Carbohydrate metabolism	Fructose and Mannose Metabolism							-2.3632		-2.9649	0	2	0	2
SCMCRZ3068G10.g	Sobic.002G068800.1	Carbohydrate metabolism	Galactosyltransferase		-2.434								0	1	0	1
SCCCLR2C03C10.g	Sobic.005G172900.1	Carbohydrate metabolism	glucosyltransferase				2.7883						1	0	0	1
SCEZRZ3096G08.g	Sobic.005G120100.1	Carbohydrate metabolism	glucosyltransferase	-1.8765		-2.3075				-3.7516	-4.6776		0	4	0	4
SCSGAD1006B03.g	Sobic.007G027200.1	Carbohydrate metabolism	glucosyltransferase		3.3964		-5.5844		6.2952	-2.4482		5.5648	3	2	0	5
SCVPRT2075G12.g	Sobic.004G247000.1	Carbohydrate metabolism	glutamine synthetase	-3.0864	-2.8308	-2.9218	-2.5375						0	4	0	4
SCEQHR1082B01.g	Sobic.002G247600.1	Carbohydrate metabolism	Glycosyl hydrolase family 1				-3.6616			-4.9782			0	2	0	2
SCVPRT2081E09.g	Sobic.002G189100.1	Carbohydrate metabolism	glycosyl hydrolase family 81 protein			-2.5346		-4.1849					0	2	0	2
SCJFRT1007A11.g	Sobic.004G244100.1	Carbohydrate metabolism	Glycosyl transferase family 8		-2.0772	-1.7243							0	2	0	2
SCJLLR1107D06.g	Sobic.002G141800.1	Carbohydrate metabolism	hydrolase					2.8417	5.3967				2	0	0	2
SCEZAM2061A11.g	Sobic.007G086600.1	Carbohydrate metabolism	Indole-3-glycerol phosphate synthase					-4.8137					0	1	0	1
SCCCAD1004H06.g	Sobic.001G472800.1	Carbohydrate metabolism	Inositol-3-phosphate synthase									3.0904	1	0	0	1
SCJLLR1103A10.g	Sobic.005G183600.1	Carbohydrate metabolism	Jasmonate-induced protein	4.2811			8.3074	7.5658		8.9139			4	0	0	4
SCSFRT2067F07.g	Sobic.004G099300.1	Carbohydrate metabolism	Monosaccharide-sensing protein						-2.8964			-3.5233	0	2	0	2
SCCCLR1079B06.g	Sobic.010G221800.1	Carbohydrate metabolism	Phosphoglycerate kinase	-5.2252	-4.8674		-5.2922						0	3	0	3
SCVPRT2083B12.g	Sobic.010G221800.1	Carbohydrate metabolism	Phosphoglycerate kinase, cytosolic								-5.8044		0	1	0	1
SCACRZ3111E02.g	Sobic.001G010400.1	Carbohydrate metabolism	putative SnRK1-interacting protein 2				-7.0379	-6.2783		-6.3256	-5.6925		0	4	0	4
SCMCRT2089E02.g	Sobic.009G169000.1	Carbohydrate metabolism	Pyruvate decarboxylase	-2.6738	-4.2658								0	2	0	2
SCCCLR1070D04.g	Sobic.005G034400.1	Carbohydrate metabolism	Pyruvate kinase EC 2.7.1.40	-3.8091	-3.7399		1.7268			2.5457		2.43	3	2	0	5
SCRFLR1012B07.g	Sobic.002G028700.1	Carbohydrate metabolism	Succinate dehydrogenase EC 1.3.99.1				4.273						1	0	0	1
SCEQLB1065B01.g	Sobic.004G357600.1	Carbohydrate metabolism	sucrose synthase		4.2974								1	0	0	1
SCEPLR1051A07.g	Sobic.004G293500.1	Carbohydrate metabolism	Trehalose-6-phosphate phosphatase			-2.1087		-3.7297					0	2	0	2
SCQGLR1019G02.g	Sobic.001G084100.1	Carbohydrate metabolism	UDP-glucose dehydrogenase			-1.943							0	1	0	1
SCCCCL4007E06.g	Sobic.003G232900.1	Carbohydrate metabolism	UDP-glucosyltransferase								-5.2088	-5.1177	0	2	0	2
SCSGFL4196D07.b	Sobic.010G276400.1	Carotenoid Metabolism	Phytoene synthase, chloroplastic									-2.16	0	1	0	1
SCBFAD1047B02.g	Sobic.002G313700.1	Cell cycle	checkpoint-associated-like protein							-1.9669			0	1	0	1
SCRUFL4020B03.g	Sobic.002G162300.1	Cell cycle	Ctf8 (chromosome transmissions fidelity 8)									2.8722	1	0	0	1
SCEPCL6029D04.g	Sobic.003G134500.1	Cell cycle	cyclin								4.3999		1	0	0	1
SCVPLR1049E05.g	Sobic.003G328500.1	Cell cycle	Cyclin Ia		5.3252								1	0	0	1
SCACAM2042F03.g		Cell cycle	Cyclin IIZm (Fragment)						3.445				1	0	0	1
SCBFSB1047G04.g	Sobic.004G024300.1	Cell cycle	Cyclin-P4-1; CycP4;1								-3.5589		0	1	0	1
SCACHR1035D09.g	Sobic.006G073400.1	Cell cycle	F-box domain containing protein			-1.995							0	1	0	1
SCCCCL4011E04.g	Sobic.001G118800.1	Cell cycle	Homologous-pairing protein 2 homolog						4.5936				1	0	0	1
SCCCCL4015C03.g	Sobic.001G455900.1	Cell cycle	MADS-box transcription factor				3.4654						1	0	0	1
SCEZAM1079D02.g		Cell cycle	protein kinase STE20p	-7.3425									0	1	0	1
SCEZAM2058D02.g	Sobic.006G134900.1	Cell cycle	ribonucleotide reductase beta-chain		2.881								1	0	0	1
SCCCRZ2C03F12.g	Sobic.001G107200.1	Cell cycle	Tubulin alpha-1 chain	-3.469	-3.8155								0	2	0	2
SCEQRT2099E05.g	Sobic.004G057100.1	Cell cycle	Tubulin-specific chaperone E				-2.2591			-3.0696		-2.5001	0	3	0	3
SCQSRT2035G06.g	Sobic.001G066900.1	Cell wall metabolism	(1-4)-beta-mannan endohydrolase		-3.4375								0	1	0	1
SCQSRT2035G06.g	Sobic.001G066900.1	Cell wall metabolism	(1-4)-beta-mannan endohydrolase						4.3557				1	0	0	1
SCCCLR1C06D07.g	Sobic.010G178300.1	Cell wall metabolism	aldehyde dehydrogenase									4.6352	1	0	0	1
SCEQRT1026E05.g	Sobic.008G146700.1	Cell wall metabolism	beta-1,3-glucanase Glycosyl hydrolases family 17									3.5059	1	0	0	1
SCJLRT2052H01.g	Sobic.002G034300.1	Cell wall metabolism	beta-1,3-glucanase Glycosyl hydrolases family 17		3.3348								1	0	0	1
SCRULB1059D12.g	Sobic.001G142200.1	Cell wall metabolism	beta-1,3-glucanase Glycosyl hydrolases family 17								5.6146		1	0	0	1
SCSGRT2061G12.g	Sobic.009G154600.1	Cell wall metabolism	beta-1,3-glucanase Glycosyl hydrolases family 17		-5.6309								0	1	0	1
SCCCLR2C02H01.g	Sobic.002G205500.1	Cell wall metabolism	Cellulose synthase (CesA)			-2.798							0	1	0	1
SCJLLR1106H06.g	Sobic.001G224300.1	Cell wall metabolism	Cellulose synthase (CesA)			-2.8324							0	1	0	1
SCEQLB1066G04.g	Sobic.007G050600.1	Cell wall metabolism	Cellulose synthase like (CSL)			-2.6225							0	1	0	1
SCACHR1038E08.g	Sobic.006G014700.1	Cell wall metabolism	Cinnamyl alcohol dehydrogenase (CAD)				5.147			6.0038			2	0	0	2
SCUTAD1032E08.g	Sobic.002G005100.1	Cell wall metabolism	dirigent-like protein				-4.2384						0	1	0	1
SCVPRZ2035E05.g	Sobic.005G218500.1	Cell wall metabolism	Dirigent-like protein		6.2617		-8.0505			-7.792			1	2	0	3
SCEZLB1006G10.g	Sobic.007G017300.1	Cell wall metabolism	endo-1,4-beta-glucanase Glycosyl hydrolase family 9		4.4765			4.371					2	0	0	2
SCCCCL4006H09.g	Sobic.001G300500.1	Cell wall metabolism	Expansin	-3.7655									0	1	0	1
SCCCCL5072C04.g	Sobic.004G294300.1	Cell wall metabolism	Expansin					-2.5771					0	1	0	1
SCCCLB1023H08.g	Sobic.001G300700.1	Cell wall metabolism	Expansin							5.0574			1	0	0	1
SCCCLR1048B09.g	Sobic.004G238800.1	Cell wall metabolism	Expansin		4.8039			5.6721					2	0	0	2
SCCCLR1066D07.g	Sobic.006G060200.1	Cell wall metabolism	Glycine-rich cell wall structural protein 1								3.899		1	0	0	1
SCEPFL3083G08.g	Sobic.001G525000.1	Cell wall metabolism	Glycoside hydrolase family 28 protein	-4.8219									0	1	0	1
SCSGLR1025B11.g	Sobic.003G223100.1	Cell wall metabolism	Glycoside hydrolase family 28 protein				1.746						1	0	0	1
SCCCCL7038A01.g	Sobic.003G293800.1	Cell wall metabolism	Mannan endo-1,4-beta-mannosidase				-2.2489						0	1	0	1
SCCCLB1024D03.g	Sobic.006G204500.1	Cell wall metabolism	Pectinacetylesterase family protein		3.9233								1	0	0	1
SCEPRZ1009D10.g	Sobic.010G071300.1	Cell wall metabolism	pectinesterase family protein							-2.8149			0	1	0	1
SCEZAM2035C11.g	Sobic.003G376900.1	Cell wall metabolism	pectinesterase family protein		2.4306								1	0	0	1
SCEQRT1024E12.g	Sobic.004G220400.1	Cell wall metabolism	phenylalanine ammonia-lyase (PAL)	-1.8236									0	1	0	1
SCVPRZ2040D09.g	Sobic.004G167800.1	Cell wall metabolism	Plant invertase/pectin methylesterase inhibitor			-2.213							0	1	0	1
SCQSRT1036E09.g	Sobic.003G327800.1	Cell wall metabolism	putative p-Coumarate 3-hydroxylase (C3H)			-2.1497							0	1	0	1
SCEQRT2027H09.g	Sobic.003G095700.1	Cell wall metabolism	Uncharacterized glycosyltransferase AGO61;		-3.3928			-3.3302			-4.0956		0	3	0	3
SCEQLB1064G03.g		Cell wall metabolism	Vegetative cell wall protein gp1							-7.0746	-6.7025	-7.2111	0	3	0	3
SCEQRT2091A08.g	Sobic.004G273200.1	Cell wall metabolism	Xyloglucan endotransglycosylase/hydrolase (XTH)			-3.3705							0	1	0	1
SCJLST1020H07.g	Sobic.006G070600.1	Cell wall metabolism	Xyloglucan endotransglycosylase/hydrolase (XTH)		-2.6396								0	1	0	1
SCRUFL3067G01.b	Sobic.010G246500.1	Cell wall metabolism	Xyloglucan endotransglycosylase/hydrolase (XTH)				2.7352						1	0	0	1
SCACLR1057C07.g	Sobic.001G411400.1	Circadian Clock	Two-component response regulator-like				-2.9187						0	1	0	1
SCEZLR1009B09.g	Sobic.009G153000.1	Cytoskeleton and vesicle trafficking	Actin					-3.6236	-3.2788			-2.6644	0	3	0	3
SCCCCL3080D01.g	Sobic.006G029100.1	Cytoskeleton and vesicle trafficking	Actin-related protein 9	3.6141	5.0893	3.8054							3	0	0	3
SCCCCL4003F07.g	Sobic.009G002200.1	Cytoskeleton and vesicle trafficking	Formin-like protein 14; OsFH14;		3.5331								1	0	0	1
SCCCST1002H03.g	Sobic.004G025300.1	Cytoskeleton and vesicle trafficking	Golgi SNARE 12 protein	2.9381									1	0	0	1
SCVPLB1016G07.g	Sobic.009G101100.1	Cytoskeleton and vesicle trafficking	Patellin-6		3.5717								1	0	0	1
SCSBST3100B06.g	Sobic.005G003300.1	Cytoskeleton and vesicle trafficking	Probable clathrin heavy chain	4.2375									1	0	0	1
SCCCCL7002B05.g	Sobic.004G317300.1	Cytoskeleton and vesicle trafficking	putative myosin	3.8689		2.8245							2	0	0	2
SCACLR1036G02.g	Sobic.001G064900.1	Cytoskeleton and vesicle trafficking	Syntaxin-related protein							3.8185			1	0	0	1
SCCCRZ1001A11.g	Sobic.004G115800.1	Cytoskeleton and vesicle trafficking	Vesicle transport protein SEC20				-3.7594		-3.6167				0	2	0	2
SCEPAM1015D06.g	Sobic.004G026000.1	Development	Ankyrin repeat domain-containing protein				2.6911						1	0	0	1
SCJFRZ2012A12.g	Sobic.001G112200.1	Development	Cortical cell-delineating protein precursor			-3.3937							0	1	0	1
SCCCLR1072A04.g	Sobic.003G029100.1	Development	FRIGIDA-like protein				-2.2297			-2.2605		-2.4131	0	3	0	3
SCRLAD1136A11.g	Sobic.008G162900.2	Development	Peroxisome biogenesis protein				2.2912						1	0	0	1
SCSFRT2068D10.g	Sobic.002G376100.1	Development	receptor Ser/Thr kinase					4.3152					1	0	0	1
SCJFRZ2014F01.g	Sobic.005G004100.1	Development	Sorting and assembly machinery component 50 homolog						-6.8032				0	1	0	1
SCACSD2018E08.g	Sobic.009G070700.1	Development	Stem 28 kDa glycoprotein		-3.1859	-4.4587		-4.2569	-2.7216				0	4	0	4
SCCCHR1002G08.g	Sobic.003G289200.1	DNA metabolism	3-5 exonuclease/ nucleic acid binding protein					5.9492		-3.4513			1	1	0	2
SCJFRT1059F04.g	Sobic.006G273800.1	DNA metabolism	CCR4-NOT transcription complex subunit 7							3.8517			1	0	0	1
SCBGLR1114E03.g	Sobic.003G377300.1	DNA metabolism	Chromodomain-helicase-DNA-binding protein 4; CHD-4				-5.0376						0	1	0	1
SCQSFL3037G09.g	Sobic.010G105400.1	DNA metabolism	condensin complex subunit 3				-6.2159			-4.2589			0	2	0	2
SCQSLB1049F05.g	Sobic.004G033300.1	DNA metabolism	DNA polymerase V family	2.3703									1	0	0	1
SCJFRT1060F02.g	Sobic.010G021400.1	DNA metabolism	Histone	-5.7519	-5.4731	-5.4643							0	3	0	3
SCQGLR1041C10.g	Sobic.003G067300.1	DNA metabolism	Histone	7.505	6.9113	7.8175							3	0	0	3
SCCCRZ2C04H07.g	Sobic.006G186700.1	DNA metabolism	Histone H1				-3.0078			-3.6116			0	2	0	2
SCCCLR1C04B01.g	Sobic.003G200500.1	DNA metabolism	Histone H2B				-7.643	-7.2831	-6.935	-7.1637	-6.0696	-7.4009	0	6	0	6
SCCCLR2C02B06.g	Sobic.003G092200.1	DNA metabolism	Histone H2B.1	2.6256	3.0821				-2.72				2	1	0	3
SCCCRZ2002A05.g	Sobic.001G350500.1	DNA metabolism	Histone H3							-2.3741		-2.0648	0	2	0	2
SCCCLR1068F12.g	Sobic.004G170500.1	DNA metabolism	histone H3 (H3-1.1)							-6.3109	-5.0603	-6.6784	0	3	0	3
SCRFLR2038C05.g	Sobic.002G210500.1	DNA metabolism	Histone H4							-3.318		-4.6052	0	2	0	2
SCCCLR2001D01.g	Sobic.004G279600.1	DNA metabolism	Histone H4 variant TH091		5.9367								1	0	0	1
SCBGLR1114D02.g	Sobic.005G021700.1	DNA metabolism	Non-structural maintenance of chromosomes element 1 homolog					4.4413	3.8383				2	0	0	2
SCCCCL3001C12.b	Sobic.004G264300.1	DNA metabolism	Nuclear matrix constituent-like protein 1				-6.0439	-5.5896	-6.0748	-2.6642		-2.4111	0	5	0	5
SCCCLR2002F04.g	Sobic.003G056500.1	DNA metabolism	nuclease, putative	-6.6541	-7.0344	-5.9244						2.6142	1	3	0	4
SCCCLR2001D10.g	Sobic.010G047100.1	DNA metabolism	nucleosome assembly		3.1891								1	0	0	1
SCEZLB1013H04.g	Sobic.004G214000.1	DNA metabolism	Nucleotide metabolism					4.8145					1	0	0	1
SCEPAM2012H05.g	Sobic.010G243100.1	DNA metabolism	OB-fold nucleic acid binding domain containing protein									4.0992	1	0	0	1
SCEPRZ1011B04.g	Sobic.003G379400.1	DNA metabolism	PHD finger protein-like				-5.7559	-4.2546	-3.0542	-5.0191	-3.355		0	5	0	5
SCAGLB1070H02.g	Sobic.002G116300.1	DNA metabolism	Poly [ADP-ribose] polymerase 1				2.1152						1	0	0	1
SCCCLR2C02C12.g	Sobic.001G416900.1	DNA metabolism	Probable histone H2A.6 Probable histone H2A.6				-6.5583						0	1	0	1
SCBGLR1002A12.g	Sobic.004G271300.1	DNA metabolism	regulation of transcription, DNA-dependent		4.9217								1	0	0	1
SCSBRZ2020B10.g	Sobic.004G279400.1	DNA metabolism	Regulator of chromosome condensation (RCC1) family		5.2813								1	0	0	1
SCSGFL1078F07.g	Sobic.006G227100.1	Flavonoid and anthocyanin metabolism	(leuco)Anthocyanidin reductase	-2.414	-3.9237	-5.9031							0	3	0	3
SCCCCL4013D09.g	Sobic.007G151100.1	Hormone biosynthesis	12-oxo-phytodienoate reductase			-5.1894							0	1	0	1
SCCCCL2001D09.b	Sobic.006G028300.1	hormone biosynthesis	2-Oxoglutarate-dependent dioxygenase	-4.0825		-2.7533							0	2	0	2
SCBFRZ3008D06.g	Sobic.002G037400.1	Hormone biosynthesis	9-cis-epoxycarotenoid dioxygenase 1, chloroplastic	-5.6905	-2.355								0	2	0	2
SCCCLR1022A02.g	Sobic.009G044600.1	Hormone biosynthesis	ACC oxidase				-5.8606	-3.8358					0	2	0	2
SCEZLR1009E06.g	Sobic.004G313100.1	Hormone biosynthesis	ACC oxidase			-2.7746				2.9628			1	1	0	2
SCAGFL8013F03.g	Sobic.006G211400.1	Hormone biosynthesis	Ent-kaurene synthase-like	-6.7749						-6.1503			0	2	0	2
SCJLLR1054A06.g	Sobic.003G197200.1	Hormone biosynthesis	ethylene		-2.3275								0	1	0	1
SCVPRZ2041G12.g	Sobic.002G361500.1	Hormone biosynthesis	indole-3-acetic acid-amido synthetase			-6.4347							0	1	0	1
SCJFRZ2032B09.g	Sobic.001G077400.1	Hormone biosynthesis	Jasmonate		-2.5274								0	1	0	1
SCRLLR1038D05.g	Sobic.002G024800.1	Hormone biosynthesis	jasmonate responsive	6.367	5.6367	6.4239	5.0725	4.7135	5.2861				6	0	0	6
SCSBSD1058E09.g	Sobic.002G052100.1	Light harvesting	Early light-inducible protein ELIP			-6.5316						2.4356	1	1	0	2
SCUTLR2008B06.g	Sobic.002G033900.1	Light harvesting	Photosystem I reaction center subunit psaK, chloroplastic									3.6368	1	0	0	1
SCQGLR1085G01.g	Sobic.002G242000.1	Light harvesting	Photosystem I reaction center subunit V					3.6039					1	0	0	1
SCJFAD1013H02.g	Sobic.006G073500.1	Light harvesting	photosystem I subunit O									2.2922	1	0	0	1
SCAGFL1086E09.g	Sobic.003G370000.1	Light harvesting	Photosystem II 22 kDa protein, chloroplastic	-3.5161			-4.4559						0	2	0	2
SCJFAD1011C01.g	Sobic.003G218500.1	Lipid metabolism	Acyl-protein thioesterase 1			-3.0932							0	1	0	1
SCCCRZ2002H06.g	Sobic.009G234800.1	Lipid metabolism	aspartic proteinase			-2.655							0	1	0	1
SCQGAM2027D02.g	Sobic.005G218100.1	Lipid metabolism	Cyclopropane fatty acid synthase	-4.2645									0	1	0	1
SCMCRT2103G10.g	Sobic.002G133000.1	Lipid metabolism	Delta(14)-sterol reductase				-4.9439	-5.0858	-5.4141	-3.2784	-3.4061	-3.6069	0	6	0	6
SCBGLR1097B08.g		Lipid metabolism	Ergosterol biosynthetic protein 28					-3.2453					0	1	0	1
SCCCLR1C07C04.g	Sobic.002G175400.1	Lipid metabolism	fatty acid desaturase									1.95	1	0	0	1
SCQGLR1062B05.g	Sobic.008G133200.1	Lipid metabolism	GDSL esterase/lipase								-2.9733	-2.5791	0	2	0	2
SCRLSD1011C02.g	Sobic.003G205900.1	Lipid metabolism	GDSL esterase/lipase									-4.0648	0	1	0	1
SCVPRZ2037B01.g	Sobic.010G156000.1	Lipid metabolism	GDSL esterase/lipase				2.7451						1	0	0	1
SCJLLR1106F01.g		Lipid metabolism	Lecithin-cholesterol acyltransferase-like							2.4567			1	0	0	1
SCCCRT1001E01.g	Sobic.003G385500.1	Lipid metabolism	Lipoxygenase	-4.7477			-2.7736			-3.48	-3.626		0	4	0	4
SCACLR1036E10.g	Sobic.005G020300.1	Lipid metabolism	Long-chain-fatty-acid--CoA ligase				2.3799		2.8625			2.2957	3	0	0	3
SCVPRZ3028D12.g	Sobic.009G112500.1	Lipid metabolism	Monoglyceride lipase; MGL	-2.905									0	1	0	1
SCCCLR2C03F01.g	Sobic.008G030800.1	Lipid metabolism	Non-specific lipid-transfer protein			-3.3735						-2.6333	0	2	0	2
SCEPLB1044H04.g	Sobic.001G535600.1	Lipid metabolism	Non-specific lipid-transfer protein			-2.9087							0	1	0	1
SCSBAM1085B06.g	Sobic.001G407600.1	Lipid metabolism	omega-3 fatty acid desaturase							3.9746		2.09	2	0	0	2
SCBFRZ2045A12.g	Sobic.009G218900.1	Lipid metabolism	Phosphoethanolamine methyltransferase									3.6221	1	0	0	1
SCCCRZ1002F12.g	Sobic.004G237600.1	Lipid metabolism	SUR2 protein /Putative sterol desaturase				3.7903		3.3681				2	0	0	2
SCQSRT2034F03.g	Sobic.001G041900.1	Lipid metabolism	Triacylglycerol lipase SDP1				-4.0072	-4.4604	-3.594				0	3	0	3
SCCCCL4002E08.g	Sobic.008G147900.1	Nucleotide metabolism	Adenine phosphoribosyltransferase							-5.0633		-6.7982	0	2	0	2
SCCCCL3080C03.g	Sobic.001G094300.1	Nucleotide metabolism	ATP-sulfurylase							3.9921			1	0	0	1
SCEQLB1068C05.g	Sobic.002G424400.1	Nucleotide metabolism	Dihydrofolate reductase				-4.255			-2.9533			0	2	0	2
SCSGLV1007A08.g	Sobic.009G054900.1	Nucleotide metabolism	guanosine 3',5'-bis-pyrophosphate (ppGpp) synthetase									2.5357	1	0	0	1
SCQGLR1062C09.g	Sobic.003G110400.1	Nucleotide metabolism	Probable uridine nucleosidase			-2.86							0	1	0	1
SCJLRT1022H01.g	Sobic.008G142400.1	Other terpenoids metabolism	Lanosterol synthase/Cycloartenol synthase	-5.5579									0	1	0	1
SCCCLR1070B06.g	Sobic.010G233200.1	Others	(2R)-phospho-3-sulfolactate synthase ComA				2.415	2.7635					2	0	0	2
SCCCLB1003E01.g	Sobic.006G172600.1	Others	14 kDa proline-rich protein DC2.15;				4.419	6.4001					2	0	0	2
SCSGAM1094A05.g	Sobic.003G381900.1	Others	2-C-methyl-D-erythritol 4-phosphate cytidylyltransferase	-4.4233			2.2723	2.6444					2	1	0	3
SCJFLR1013C05.g	Sobic.003G009300.1	Others	2-methoxy-6-polyprenyl-1,4-benzoquinol methylase							-4.8307	-5.1305	-5.8233	0	3	0	3
SCCCCL4015F04.g	Sobic.002G250400.1	Others	3-hydroxy-3-methylglutaryl-CoA reductase			-2.4248							0	1	0	1
SCJFRT2054F10.b	Sobic.010G181500.1	Others	3-ketoacyl-CoA synthase						3.71				1	0	0	1
SCEQRT1024E02.g	Sobic.006G064600.1	Others	acetyl-coenzyme A synthetase (EC:6.2.1.1)					-6.9835	-6.5485				0	2	0	2
SCRULB2062A03.b	Sobic.007G068100.1	Others	aconitase				5.1592		5.945			3.0452	3	0	0	3
SCJFRZ2027B01.g	Sobic.001G397500.1	Others	acyl-CoA synthetase; AMP-binding enzyme	-3.7295		-4.1919							0	2	0	2
SCSBFL1103F08.g	Sobic.004G081100.1	Others	ADP-ribosylation factor GTPase-activating protein	-6.3709	-5.9499				3.8035			3.6956	2	2	0	4
SCVPCL6042F02.g	Sobic.003G348400.1	Others	ankyrin repeat-containing protein							4.509			1	0	0	1
SCVPRZ2038G10.g	Sobic.004G246900.1	Others	ankyrin repeat-containing protein							-2.1565			0	1	0	1
SCQSFL3036F04.g		Others	Ankyrin repeat-containing protein At3g12360		4.817								1	0	0	1
SCVPLR1028E09.g	Sobic.006G272800.1	Others	anthranilate phosphoribosyltransferase					2.7363					1	0	0	1
SCQGRT3045B12.g	Sobic.010G234900.1	Others	Armadillo/beta-catenin repeat protein-like									4.1274	1	0	0	1
SCBFRZ2046E11.g	Sobic.002G367900.1	Others	aspartyl protease							5.0888			1	0	0	1
SCJFRT1011G09.b	Sobic.004G110700.1	Others	AT-hook motif nuclear localized protein									4.9791	1	0	0	1
SCSFRT2068G08.g	Sobic.008G126200.1	Others	calmodulin-binding protein, putative	2.1295									1	0	0	1
SCMCST1050D11.g	Sobic.008G111500.1	Others	CASP-like protein				3.611	3.29		3.3952		3.4695	4	0	0	4
SCQGLB1038G12.g	Sobic.007G074800.1	Others	catechol O-methyltransferase (EC 2.1.1.6) - barley					-2.4189			-2.3552		0	2	0	2
SCVPRT2073F12.g	Sobic.004G162400.1	Others	Chaperone protein ClpD1, chloroplastic			-2.7755							0	1	0	1
SCEPAM2015E05.g	Sobic.001G119200.1	Others	Chemocyanin				-5.6342			-5.1773			0	2	0	2
SCQGRT1040C08.g	Sobic.001G431100.1	Others	Chemocyanin							-2.5706			0	1	0	1
SCEPSD2071B08.g	Sobic.009G009600.1	Others	chymotrypsin inhibitor					-5.7161					0	1	0	1
SCVPLR2019F02.g	Sobic.001G134500.1	Others	class I glutamine amidotransferase domain-containing protein							3.1999			1	0	0	1
SCCCLR1069C01.g	Sobic.006G228500.1	Others	Coiled-coil domain-containing protein			-1.9788	-2.5932		-2.6297				0	3	0	3
SCUTLR2015A11.g	Sobic.001G077000.1	Others	Cold acclimation protein COR413-PM1, putative				-2.963		-3.053	-2.5731		-3.0416	0	4	0	4
SCJLRT1022A05.g	Sobic.007G178500.1	Others	cyp21; cytochrome P450			-4.8356							0	1	0	1
SCSGHR1069F04.b	Sobic.007G092900.1	Others	CYP71C4			-4.5356						-6.2412	0	2	0	2
SCSGLV1008C01.b	Sobic.009G082000.1	Others	Cysteine-rich receptor-like protein kinase 28			-5.8788							0	1	0	1
SCBFLR1005H06.g	Sobic.002G102700.1	Others	Cytochrome P450			2.593			5.2133			3.0118	3	0	0	3
SCBGLR1098F02.g		Others	Cytochrome P450		-5.735								0	1	0	1
SCEQRT3019E01.g	Sobic.003G228600.1	Others	Cytochrome P450					6.8205					1	0	0	1
SCJFST1014B03.b		Others	Cytochrome P450									3.6256	1	0	0	1
SCUTSD2088D09.g	Sobic.004G006100.1	Others	Cytochrome P450					-3.1777					0	1	0	1
SCUTST3092H12.g	Sobic.003G021900.1	Others	Cytochrome P450					-3.1039					0	1	0	1
SCVPRZ3030D01.g	Sobic.001G383400.1	Others	Cytochrome P450			2.561							1	0	0	1
SCCCLR2003C05.g	Sobic.002G102700.1	Others	cytochrome P450 family protein			3.13			5.071			2.8239	3	0	0	3
SCCCLR1024D04.g	Sobic.010G095700.1	Others	DCN1-like protein 2				2.0357						1	0	0	1
SCCCLR1001F04.g	Sobic.004G286600.1	Others	Dehydrin			-2.6042							0	1	0	1
SCSGRZ3061G02.g	Sobic.010G054000.1	Others	Dehydrodolichyl diphosphate synthase			-1.919							0	1	0	1
SCCCCL3004A08.b	Sobic.010G031100.1	Others	Early nodulin 93; N-93								4.3947		1	0	0	1
SCJFRZ2027B02.g	Sobic.001G254800.1	Others	EC:1.14.-.-				-2.435			-2.3782			0	2	0	2
SCSGST1071G01.g	Sobic.001G369500.1	Others	EC:1.14.-.-			-2.9626			-6.4884			-4.1682	0	3	0	3
SCEPRT2043F09.g		Others	expressed protein	-6.5032	-6.4261	-6.2471							0	3	0	3
SCVPLR2012H12.g	Sobic.001G514300.1	Others	glutathione S-transferase GST 12		6.0983			6.1488					2	0	0	2
SCCCLB1004C02.g	Sobic.002G221800.1	Others	HVA22							-5.0399		-4.6993	0	2	0	2
SCQGRT3043F06.g	Sobic.005G166100.1	Others	Inhibitor of apoptosis-promoting Bax1							3.041			1	0	0	1
SCUTAM2009H10.g	Sobic.001G344800.1	Others	jacalin-related lectin				-3.1751						0	1	0	1
SCJLHR1028E06.g	Sobic.004G036100.1	Others	Jasmonate		-5.6427			-6.2775					0	2	0	2
SCCCLR1072B06.g	Sobic.004G213600.1	Others	leucine-rich repeat family protein							-2.7259		-2.1335	0	2	0	2
SCJLAM1060B11.g	Sobic.004G108400.1	Others	Leucine-rich repeat		2.715								1	0	0	1
SCQSST1038F02.g	Sobic.004G215000.1	Others	leucine-rich repeat-like protein	-3.0475									0	1	0	1
SCVPLR1028G03.g		Others	Lysine decarboxylase-like protein			-1.8522							0	1	0	1
SCCCRT1003H11.g	Sobic.002G301100.2	Others	Mannose-P-dolichol utilization defect 1 protein homolog	1.9688		2.3735				-5.2669	-4.9794		2	2	0	4
SCJFST1015C07.g	Sobic.001G046800.1	Others	Mavicyanin		5.0797								1	0	0	1
SCRFLR2038C09.g	Sobic.003G071900.1	Others	metallothionein-like protein [Saccharum hybrid cultivar]	-7.2839									0	1	0	1
SCVPLB1018H01.g	Sobic.010G189800.1	Others	microtubule-associated protein		-4.7174			-4.5894				3.5742	1	2	0	3
SCRFRZ3058E08.g	Sobic.007G035700.1	Others	NADH-ubiquinone oxidoreductase	-2.4487			-2.487						0	2	0	2
SCMCLR1122E10.g	Sobic.007G088000.1	Others	NADPH--cytochrome P450 reductase				-2.5073						0	1	0	1
SCEZLB1006F09.g	Sobic.008G030700.1	Others	Non-specific lipid-transfer protein precursor (LTP)		-2.1788						-3.1208		0	2	0	2
SCRURT3061C01.g	Sobic.006G244500.1	Others	Nuclease PA3; Endonuclease PA3; Deoxyribonuclease PA3	3.9209			4.1082						2	0	0	2
SCCCAM1C01F03.g	Sobic.002G077700.1	Others	O-methyltransferase (OMT)	-2.8643			-2.7597	-3.666		-5.1432	-6.5733		0	5	0	5
SCRLFL3006B12.g	Sobic.004G119100.1	Others	Optic atrophy 3 protein homolog						4.165				1	0	0	1
SCEQAM1042G12.g	Sobic.005G120400.1	Others	PB1 domain							-5.4794			0	1	0	1
SCRFLR1012G08.g	Sobic.004G272600.1	Others	Pentatricopeptide repeat-containing protein						2.5201			2.4112	2	0	0	2
SCVPRZ2035C02.g	Sobic.007G172400.1	Others	peroxisome biogenesis protein PEX1									2.5765	1	0	0	1
SCSGST1072C04.g	Sobic.003G414500.1	Others	Phospholipid/glycerol acyltransferase family				6.2733	6.0054	5.445	5.1278			4	0	0	4
SCJLLR1102C07.g	Sobic.001G415400.1	Others	photosystem II reaction center PsbP family protein						-3.6812				0	1	0	1
SCCCLR1080C06.g	Sobic.009G156300.1	Others	Pleckstrin homology (PH) domain-containing protein							-7.3925	-6.4677	-7.1183	0	3	0	3
SCJFRZ2015D05.g	Sobic.006G034400.1	Others	primary amine oxidase					-4.4017	-4.1011			-2.715	0	3	0	3
SCSGLR1045G11.g	Sobic.007G019500.1	Others	Probable calcium-binding protein CML7	-1.4948									0	1	0	1
SCEQSB1019B09.g		Others	Probable L-ascorbate peroxidase 8, chloroplastic; OsAPx08;									-2.7958	0	1	0	1
SCCCLR1C04B11.g	Sobic.010G132600.1	Others	Probable LRR receptor-like serine/threonine-protein kinase									-5.1084	0	1	0	1
SCBFST3136C07.g	Sobic.003G290500.1	Others	Profilin-A				2.9704						1	0	0	1
SCSBFL1101G06.g	Sobic.005G093100.1	Others	protein binding protein				5.4297			5.2895			2	0	0	2
SCCCRZ2C03G12.g		Others	Protein ROOT HAIR DEFECTIVE 3				-5.6968	-5.4906		-6.5919			0	3	0	3
SCBGLR1002E05.g	Sobic.002G214800.1	Others	Protein TIFY 10A			-2.4331							0	1	0	1
SCSBSD1030E08.g	Sobic.001G051600.1	Others	Putative AAA family ATPase L572					-3.4954					0	1	0	1
SCJFRT1010E08.g	Sobic.003G043600.1	Others	putative acyl transferase 6 [Triticum aestivum]		-2.5694					3.6441			1	1	0	2
SCJFSB1010E03.g		Others	Putative C-4 methylsterol oxidase						-6.2347			-6.2119	0	2	0	2
SCEZHR1048C09.g	Sobic.001G086800.1	Others	putative cysteine protease			-5.0203						-1.9561	0	2	0	2
SCJLAM1063F08.g	Sobic.001G205700.1	Others	putative epoxide hydrolase						3.9838				1	0	0	1
SCJFRZ2013H01.g	Sobic.004G156900.1	Others	Putative glutaredoxin-C5		4.6344								1	0	0	1
SCRURT2007A09.g		Others	putative glutathione S-transferase						5.9632				1	0	0	1
SCCCLR1C01E09.g	Sobic.004G333800.2	Others	Putative ribosomal RNA methyltransferase 1	-6.2241	-6.1312	-5.0397							0	3	0	3
SCCCRZ2C01E03.g	Sobic.007G191200.1	Others	RAG1-activating protein 1		3.0822								1	0	0	1
SCCCLB1025A11.g	Sobic.006G219500.1	Others	Remorin; DNA-binding protein		3.105								1	0	0	1
SCEQRT2093D09.g		Others	Replication protein A 70 kDa DNA-binding subunit	3.9721		3.699					4.4781	4.6852	4	0	0	4
SCRFLR1034A11.g	Sobic.005G063000.1	Others	Retinol dehydrogenase 12			-5.6367					5.1866	5.145	2	1	0	3
SCRULB2064G08.b		Others	Retrotransposon protein							-4.0882			0	1	0	1
SCJLRZ1024C09.g	Sobic.001G229600.2	Others	RNase H								3.0625		1	0	0	1
SCSBLB1036F05.g	Sobic.010G270300.1	Others	Senescence-associated protein DIN1, putative			3.6592							1	0	0	1
SCSGAD1005G01.g	Sobic.003G312200.1	Others	Signal recognition particle 54 kDa protein 2			-5.2296							0	1	0	1
SCCCRZ1004D09.g	Sobic.003G250300.1	Others	small GTP-binding protein					-2.8317		3.4592			1	1	0	2
SCJLST1027H02.g	Sobic.001G137400.1	Others	TPR repeat-containing protein	4.3298									1	0	0	1
SCRUFL1119E04.g	Sobic.009G112800.1	Others	Transcriptional repressor rco-1		3.605								1	0	0	1
SCCCRT1003D09.g	Sobic.010G259500.1	Others	Transferase family protein				6.4713		4.9639			3.925	3	0	0	3
SCSGRT2066F07.g	Sobic.005G111900.1	Others	Transmembrane protein 165; Transmembrane protein TPARL				-6.1083						0	1	0	1
SCRUSB1078A08.g		Others	Transposon protein, putative, CACTA, En/Spm sub-class	-6.5912		-5.1543				-5.7174			0	3	0	3
SCRLSB1040F11.g	Sobic.004G203800.1	Others	Uncharacterized membrane protein						3.7183				1	0	0	1
SCMCST1057F02.g	Sobic.006G260200.1	Others	Uncharacterized protein At4g06744;		2.4507								1	0	0	1
SCQSLR1090F02.g	Sobic.001G012800.1	Others	Uncharacterized protein At4g15970		-2.8808								0	1	0	1
SCQSRT1035G12.g	Sobic.001G239600.1	Others	Universal stress protein A-like protein					-3.0536			-3.54		0	2	0	2
SCBFAD1090F07.g	Sobic.001G310100.1	Others	WD repeat-containing protein				-7.1641	-6.4005		-7.5103	-5.9303		0	4	0	4
SCJLRT1019G05.g	Sobic.007G123900.1	Others	WD repeat-containing protein							-2.2839			0	1	0	1
SCSGST1072A08.g	Sobic.009G214300.1	Others	WD repeat-containing protein		-5.0849	-5.0912				4.976			1	2	0	3
SCJLFL3014G01.g	Sobic.003G215700.1	Oxidative phosphorylation	ATP synthase subunit epsilon, mitochondrial							6.9955	6.7239	6.3092	3	0	0	3
SCRLAM1014H10.g	Sobic.005G047000.1	Oxidative phosphorylation	Cytochrome b-c1 complex subunit 6				-5.8312						0	1	0	1
SCACLR1130D01.g	Sobic.001G290700.1	Oxidative phosphorylation	hypothetical protein K09008 hypothetical protein				-2.42		-2.463				0	2	0	2
SCVPRZ2038B12.g	Sobic.007G172300.1	Oxidative phosphorylation	NADH dehydrogenase (ubiquinone) Fe-S protein 5							-2.7643	-2.4812		0	2	0	2
SCMCLR1122H07.g	Sobic.002G356400.1	Oxidative phosphorylation	NADH-ubiquinone oxidoreductase subunit; complex I	6.0084	6.3591	6							3	0	0	3
SCEZLB1005H06.g	Sobic.004G222300.1	Pathogen Resistance	defensin precursor [Saccharum officinarum]				-3.1005						0	1	0	1
SCCCLR1024E01.g	Sobic.006G060800.1	Pathogen Resistance	drought responsive protein 1							6.0757			1	0	0	1
SCMCCL6051D02.g	Sobic.003G352400.1	Pathogen Resistance	Fungal elicitor immediate early-responsive gene 1 protein					-3.8268					0	1	0	1
SCEQRT3017B02.g	Sobic.006G092700.1	Pathogen Resistance	MLO-like protein				4.7065						1	0	0	1
SCBFRT1070C04.g	Sobic.002G366200.1	Pathogen Resistance	NADPH HC toxin reductase (hm1- maize)			-1.883						-2.1948	0	2	0	2
SCRULB2063B12.g	Sobic.007G157700.1	Pathogen Resistance	NADPH HC toxin reductase (hm1- maize)	5.8321	5.3335	5.9425							3	0	0	3
SCRULB2063C02.g	Sobic.007G054000.1	Pathogen Resistance	NB-ARC domain containing protein			-5.5299							0	1	0	1
SCRLFL1014B12.g		Pathogen Resistance	NBS-LRR	-5.6843	-5.4615		2.9712			3.3292			2	2	0	4
SCEPSD1007C11.g	Sobic.002G023300.1	Pathogen Resistance	Pathogenesis-related protein			4.2958							1	0	0	1
SCEQRT1026F05.g	Sobic.010G083400.1	Pathogen Resistance	Probable carboxylesterase 2						2.7392				1	0	0	1
SCVPLR1028H01.g	Sobic.008G135600.1	Pathogen Resistance	Protease inhibitor		4.1235								1	0	0	1
SCVPRT2080B07.g	Sobic.008G135300.1	Pathogen Resistance	Protease inhibitor		3.996								1	0	0	1
SCJFRZ3C03F12.g	Sobic.006G017200.1	Pathogen Resistance	Putative disease resistance protein				-6.4419						0	1	0	1
SCEZRZ1015C04.g	Sobic.005G047700.1	Pathogen Resistance	Putative NBS-LRR disease resistance protein				-2.5299		-3.1587				0	2	0	2
SCEZRZ1015F03.g	Sobic.005G212500.1	Pathogen Resistance	Putative NBS-LRR disease resistance protein	-6.815	-5.9379	-5.4549	-6.1113	-3.5537					0	5	0	5
SCVPFL1069H01.g		Pathogen resistance	Putative NBS-LRR disease resistance protein						-4.219			-2.0599	0	2	0	2
SCCCLR1C03F08.g	Sobic.004G317200.1	Pathogen Resistance	Receptor Ser/Thr kinase		4.7233								1	0	0	1
SCEQRT2098H06.g	Sobic.007G006200.1	Pathogen Resistance	R-gene		-3.7139								0	1	0	1
SCAGLR1064D07.g	Sobic.005G096600.1	Pathogen Resistance	serine/threonine protein kinase						-7.1244			-6.7542	0	2	0	2
SCQSRT1035D12.g	Sobic.003G331700.1	Pathogen Resistance	Thaumatin-like protein									2.7018	1	0	0	1
SCCCLR1022F01.g	Sobic.003G010600.1	Phorphyrin and chlorophyll metabolism	probable chlorophyll(ide) b reductase NYC1, chloroplastic			-7.6094			-8.0984			-7.363	0	3	0	3
SCCCLR2001C04.g	Sobic.004G321000.1	Protein metabolism	18.6 kDa class III heat shock protein (HSP20 family)	-3.375						-2.1618			0	2	0	2
SCCCLR2001H07.g	Sobic.010G073700.1	Protein metabolism	20 kDa chaperonin, chloroplastic						-2.42			-2.0646	0	2	0	2
SCEZRT2021F04.g	Sobic.009G227700.1	Protein metabolism	26S proteasome non-ATPase regulatory subunit									-2.3783	0	1	0	1
SCJFRZ2030A11.g	Sobic.002G348100.1	Protein metabolism	40S ribosomal protein S13	-2.939	-3.07	-2.7262							0	3	0	3
SCACLR1127E08.g		Protein metabolism	40S ribosomal protein S5				-8.3191	-6.9595	-7.8489	-3.8811	-4.7862	-4.7678	0	6	0	6
SCEQLB1066D08.g	Sobic.004G034500.1	Protein metabolism	50S ribosomal protein L3, chloroplastic	2.1596		2.7396			-5.5049			-6.263	2	2	0	4
SCVPLR1049H03.g	Sobic.009G155600.1	Protein metabolism	60S acidic ribosomal protein P2B	3.6104			4.6208			4.6652			3	0	0	3
SCEQLR1091A10.g	Sobic.010G060500.1	Protein metabolism	60S Ribosomal protein L23				-2.0388			-6.3032	-4.9087	-6.6467	0	4	0	4
SCCCLR1076C11.g	Sobic.004G259700.1	Protein metabolism	60S ribosomal protein L31				-2.9648		-2.714				0	2	0	2
SCCCRT2004G03.g		Protein metabolism	70 kDa peptidyl-prolyl isomerase					-6.1932			-5.2817		0	2	0	2
SCRUFL3065E09.g	Sobic.010G134700.1	Protein metabolism	70 kDa peptidyl-prolyl isomerase						4.3232	3.4275		4.6568	3	0	0	3
SCJLLR1054G06.g	Sobic.007G165600.1	Protein metabolism	Aminopeptidase N; Alpha-aminoacylpeptide hydrolase				-2.3149		-2.1779				0	2	0	2
SCBGLR1097G03.g	Sobic.005G227000.1	Protein metabolism	Aspartic proteinase nepenthesin-2				-5.365	-5.437		-5.4626	-4.9644		0	4	0	4
SCJFLR1013A04.g	Sobic.005G215400.1	Protein metabolism	Bowman-Birk type trypsin inhibitor		5.1448		-4.099			-3.2248			1	2	0	3
SCACLR2022C02.g	Sobic.004G116600.1	Protein metabolism	BTB/POZ domain-containing protein				-2.195	-2.5001					0	2	0	2
SCAGSB1086G11.g	Sobic.001G333500.1	Protein metabolism	Chaperone protein	1.9067									1	0	0	1
SCEQRT1025E03.g	Sobic.003G327700.1	Protein metabolism	Cysteine proteinase inhibitor				-2.8587						0	1	0	1
SCCCRZ2004B11.g	Sobic.009G020500.1	Protein metabolism	E3 UFM1-protein ligase 1 homolog	-3.0389						-3.3302			0	2	0	2
SCEZRZ1013H01.g	Sobic.010G182300.1	Protein metabolism	Elongation factor 1-alpha (Elongation factor Tu)	-8.9037	-9.787	-8.4458							0	3	0	3
SCVPLB1020E07.g	Sobic.010G182200.1	Protein metabolism	Elongation factor 1-alpha (Elongation factor Tu)	-5.8658	-6.0615	-5.8309							0	3	0	3
SCEQRT1030G04.g	Sobic.003G291500.1	Protein metabolism	Elongation factor 2	-2.045									0	1	0	1
SCACLR2022B02.g		Protein metabolism	Eukaryotic peptide chain release factor GTP-binding subunit	-7.4483	-7.8495	-7.3944	-7.225	-7.1864	-7.5892	-7.3029	-6.8733	-7.4536	0	9	0	9
SCAGSD2043H11.g	Sobic.002G157100.1	Protein metabolism	GrpE2 [Saccharum hybrid cultivar]				2.3616						1	0	0	1
SCCCRZ3003F07.g	Sobic.002G243500.1	Protein metabolism	Heat shock protein 81-3 (HSP90 family)					2.3961	2.6488	1.977		2.385	4	0	0	4
SCEZRZ1014E09.g	Sobic.004G026300.1	Protein metabolism	heat shock protein, HSP20 family	-2.0399									0	1	0	1
SCEZAD1078B12.g	Sobic.007G060000.1	Protein metabolism	HSP70									-5.6482	0	1	0	1
SCAGLR1021B12.g	Sobic.007G184500.1	Protein metabolism	Methionine aminopeptidase				-4.0478	-3.8658	-3.7426				0	3	0	3
SCJLLR2013A06.g	Sobic.001G296400.3	Protein metabolism	Palmitoyl-protein thioesterase							-2.0949			0	1	0	1
SCCCRT2001D10.g	Sobic.009G046100.1	Protein metabolism	Probable phenylalanyl-tRNA synthetase beta chain				-3.0994		-2.795	-2.5525		-2.165	0	4	0	4
SCVPLR1006D02.g	Sobic.003G239800.1	Protein metabolism	Proteasome assembly chaperone 4	4.0242		4.3367	5.6889	4.9206	6.4168				5	0	0	5
SCAGLB1070D03.g	Sobic.004G000400.1	Protein metabolism	Protein disulfide-isomerase						2.8578				1	0	0	1
SCCCCL3080F02.b	Sobic.005G074400.1	Protein metabolism	Protein disulfide-isomerase; PDI;	-6.945	-6.8276	-6.1635							0	3	0	3
SCCCLB1002A03.g	Sobic.006G085700.1	Protein metabolism	Protein disulfide-isomerase; PDI;	-3.0096			-6.2435						0	2	0	2
SCCCLR1069A05.g		Protein metabolism	Putative protease Do-like 14				-6.7671	-7.3404	-7.0193	-6.7153	-6.2205	-6.041	0	6	0	6
SCBGFL5081F09.g	Sobic.010G060500.1	Protein metabolism	Ribosomal protein L25 (Fragment)									2.44	1	0	0	1
SCQGRZ3011E05.g		Protein metabolism	Ribosome inactivating protein						5.7693				1	0	0	1
SCCCLR1C05E08.g	Sobic.004G208400.1	Protein metabolism	Salt tolerance protein				2.0099						1	0	0	1
SCCCHR1003H09.g	Sobic.008G163200.1	Protein metabolism	Serine carboxypeptidase							-2.9939	-3.053	-2.7477	0	3	0	3
SCCCLR1C01H05.g	Sobic.003G062900.1	Protein metabolism	Serine carboxypeptidase	6.6839	6.5577					7.3766			3	0	0	3
SCRFHR1008H07.g	Sobic.004G010000.1	Protein metabolism	Serine carboxypeptidase 3 precursor		3.9211						4.318		2	0	0	2
SCCCRT2004D09.g	Sobic.001G348900.1	Protein metabolism	Serine carboxypeptidase-like						3.6528				1	0	0	1
SCCCST3C11C04.g	Sobic.010G087700.1	Protein metabolism	Small heat shock protein, chloroplastic; (HSP20)	-1.9675	-2.9684	-2.5197							0	3	0	3
SCCCCL4012G04.g		Protein metabolism	Speckle-type POZ protein-like				-6.2248	-6.5135	-5.2879				0	3	0	3
SCJFRZ2009E12.g	Sobic.002G112300.1	Protein metabolism	subtilase family protein		4.1207	3.3935							2	0	0	2
SCMCLR1123E10.g	Sobic.002G014400.1	Protein metabolism	T-complex protein 1, epsilon subunit				7.919	7.1513	9.1752	7.1721	5.4883	6.2252	6	0	0	6
SCRLLR1109H12.g	Sobic.002G223200.1	Protein metabolism	thylakoidal processing peptidase 1							2.4044			1	0	0	1
SCACLR1126A09.g	Sobic.004G328400.1	Protein metabolism	Translation initiation factor IF-3			-4.0404							0	1	0	1
SCSBAM1087G05.g	Sobic.002G307400.1	Protein metabolism	Ubiquitin carboxyl-terminal hydrolase 12				3.86			6.3152	5.1483		3	0	0	3
SCCCCL3080C09.g	Sobic.002G135200.1	Protein metabolism	Ubiquitin-60S ribosomal protein L40-2				-6.6349	-6.6205	-5.1388	-6.087	-6.5348	-5.408	0	6	0	6
SCAGFL3025C04.g	Sobic.006G189000.1	Protein metabolism	Ubiquitin-conjugating enzyme				2.6522						1	0	0	1
SCCCCL6002E08.g	Sobic.002G204200.1	Protein metabolism	Ubiquitin-NEDD8-like protein						-3.8742			-2.7809	0	2	0	2
SCRFRZ3058E03.b	Sobic.004G268700.1	Redox metabolism	Abscisic acid 8'-hydroxylase 1			-3.5032							0	1	0	1
SCCCCL3080H12.b	Sobic.010G274500.1	Redox metabolism	Catalase									-2.0808	0	1	0	1
SCJLRT3077E01.g	Sobic.001G012200.1	Redox metabolism	cytochrome p450	-5.917			2.4274			2.6081			2	1	0	3
SCCCLR1048D04.g	Sobic.001G065800.1	Redox metabolism	glutathione S-transferase	-3.5865	-3.171								0	2	0	2
SCEPSB1134H07.g	Sobic.001G317300.1	Redox metabolism	glutathione S-transferase				3.5092						1	0	0	1
SCQSLB1049C04.g	Sobic.001G514200.1	Redox metabolism	Glutathione S-transferase 6		5.0542			4.7842					2	0	0	2
SCCCCL4007F05.g	Sobic.005G212700.1	Redox metabolism	glutathione S-transferase-like protein			2.1856							1	0	0	1
SCBFRZ2049D01.g	Sobic.010G171800.1	Redox metabolism	L-ascorbate oxidase				2.2081						1	0	0	1
SCQGLR1088C06.g	Sobic.010G003100.1	Redox metabolism	Multicopper oxidase						3.4569				1	0	0	1
SCMCRT2089A06.g	Sobic.006G123300.1	Redox metabolism	Peptide methionine sulfoxide reductase	-3.4983			-2.1472			-2.483		-2.3301	0	4	0	4
SCCCCL4015G04.g	Sobic.009G145600.1	Redox metabolism	peroxidase						5.6784				1	0	0	1
SCCCLR1C03A09.g	Sobic.009G055100.1	Redox metabolism	peroxidase									2.3001	1	0	0	1
SCEPAM2056G07.g	Sobic.004G359300.1	Redox metabolism	peroxidase				2.811	6.2867					2	0	0	2
SCEZRT2019F10.g	Sobic.010G128700.1	Redox metabolism	peroxidase						2.3238				1	0	0	1
SCSFSB1105B01.g	Sobic.002G416800.1	Redox metabolism	peroxidase	-4.4304	-4.3769								0	2	0	2
SCEZLB1012E05.g	Sobic.003G250000.1	Redox metabolism	Peroxidase 19; Atperox P19; ATP51;		3.9141								1	0	0	1
SCCCCL3120D03.g	Sobic.001G065800.1	Redox metabolism	Probable glutathione S-transferase									2.3575	1	0	0	1
SCSBHR1053H06.g	Sobic.001G319000.1	Redox metabolism	Probable glutathione S-transferase	3.691									1	0	0	1
SCJFRT1059B02.g	Sobic.004G171400.1	Redox metabolism	Probable glutathione S-transferase GSTF1; GST-I		-3.7001								0	1	0	1
SCEZRT2024A08.g	Sobic.001G318200.1	Redox metabolism	Probable glutathione S-transferase GSTU6			4.8056							1	0	0	1
SCJFSB1012D05.g	Sobic.007G205600.1	Redox metabolism	Putative L-ascorbate peroxidase 6; AtAPx08									-1.9578	0	1	0	1
SCBGHR1058E08.g	Sobic.005G011200.1	Redox metabolism	response to oxidative stress					-4.3675					0	1	0	1
SCJFRZ2026G09.g		Redox metabolism	thioredoxin	-5.7829	-6.2956	-6.0482		-5.8118	-6.0669				0	5	0	5
SCEZAM1079A05.g		Redox metabolism	Thioredoxin H-type 2				3.069						1	0	0	1
SCBFRT1071H10.g	Sobic.005G202500.1	Redox metabolism	tropinone reductase homolog			-7.9317						2.7775	1	1	0	2
SCCCCL1001F12.b		RNA metabolism	23S rRNA (uracil-5-)-methyltransferase RumB				4.0935		3.0278				2	0	0	2
SCJFFL1C05F09.b	Sobic.007G053300.1	RNA metabolism	40S ribosomal protein S3				8.1228	6.6956	8.0636	8.5953	6.4001	7.7864	6	0	0	6
SCVPLR2005F12.g	Sobic.004G152400.1	RNA metabolism	60S ribosomal protein L35				-6.6109	-6.5739	-6.8719	-6.432	-5.405	-5.7233	0	6	0	6
SCCCRZ1001C08.g	Sobic.002G054000.1	RNA metabolism	60S ribosomal protein L4-1	-2.2919								2.1275	1	1	0	2
SCCCCL3080C04.g	Sobic.006G116700.1	RNA metabolism	60S ribosomal protein L6-3	1.61									1	0	0	1
SCCCRZ2004C12.g	Sobic.002G129200.1	RNA metabolism	DNA-directed RNA polymerases I, II, and III 14.4 kDa polypeptide				-3.4296	-3.9704	-3.8344	-3.555	-3.8731	-2.8558	0	6	0	6
SCSGLV1009H10.b	Sobic.002G278800.1	RNA metabolism	Extracellular ribonuclease						3.8368			3.3599	2	0	0	2
SCSGFL4196E04.g	Sobic.001G128200.1	RNA metabolism	Glycine-rich RNA-binding protein									3.3142	1	0	0	1
SCAGSB1086A03.g	Sobic.010G085200.1	RNA metabolism	MED6 mediator sub complex component							-2.2643			0	1	0	1
SCCCAM1002C11.g	Sobic.002G387300.1	RNA metabolism	Mitochondrial ribosomal protein L37	-3.1388									0	1	0	1
SCMCRZ3066A03.g	Sobic.002G028400.1	RNA metabolism	Mitochondrial transcription termination factor family protein							-6.1154		-7.4369	0	2	0	2
SCJFRZ2009H04.g	Sobic.003G165300.1	RNA metabolism	mRNA transport factor [Triticum aestivum]				-2.2197						0	1	0	1
SCJFRZ2009G07.g		RNA metabolism	NOP5NT (NUC127) domain				-5.1774	-5.0875	-4.9262				0	3	0	3
SCQSLB1049H12.g	Sobic.007G032400.1	RNA metabolism	Polycomb group protein	-7.3607	-5.7599	-5.7589	3.0303	2.9218	2.6712				3	3	0	6
SCCCRZ2001D05.g	Sobic.001G041100.1	RNA metabolism	Pre-mRNA branch site p14-like protein				2.286						1	0	0	1
SCCCRZ2C03A10.g	Sobic.009G137800.1	RNA metabolism	Probable mediator of RNA polymerase II transcription subunit 26b							2.6634			1	0	0	1
SCJFRZ1006D06.g	Sobic.006G016700.1	RNA metabolism	Probable RNA-dependent RNA polymerase							-2.9475			0	1	0	1
SCJFRZ1006D06.g	Sobic.006G016700.1	RNA metabolism	Probable RNA-dependent RNA polymerase						-5.7504				0	1	0	1
SCQGLR2017G10.g	Sobic.009G068200.1	RNA metabolism	Putative hypoxanthine-guanine phosphoribosyltransferase						-3.1041		-3.895	-6.84	0	3	0	3
SCUTLR2023H12.g	Sobic.008G068000.1	RNA metabolism	RNA polymerase subunit				-2.0494		-2.0432				0	2	0	2
SCQSLB1049D04.g	Sobic.007G002200.1	RNA metabolism	RNA-binding protein									-6.2861	0	1	0	1
SCCCRT2002B07.g	Sobic.008G054000.1	RNA metabolism	tRNA nucleotidyltransferase putative							-5.2058		-5.1868	0	2	0	2
SCSGAD1143B11.g		RNA metabolism	tyrosyl-tRNA synthetase	-2.87		-5.585							0	2	0	2
SCEZAM1081G05.g	Sobic.004G155700.1	RNA metabolism	U6 snRNA-associated Sm-like protein LSm6					-6.6133	-7.3475				0	2	0	2
SCSBAD1052D06.g	Sobic.006G078500.1	Signal Transduction	ABA and stress induced								3.145		1	0	0	1
SCCCLR1022B07.g	Sobic.008G049200.1	Signal Transduction	Abscisic stress-ripening protein	-4.4059									0	1	0	1
SCCCRT2001H11.g	Sobic.003G122200.1	Signal Transduction	ADP-ribosylation factor 2						3.9211				1	0	0	1
SCEQRT2025G01.g	Sobic.001G481600.1	Signal Transduction	AP2/EREBP								6.6368		1	0	0	1
SCEQRT2025G01.g	Sobic.001G481600.1	Signal Transduction	AP2/EREBP								5.021		1	0	0	1
SCJFAD1013B08.b	Sobic.001G039800.1	Signal Transduction	AP2/ERF domain-containing transcription factor							-8.1261	-7.0787	-7.5133	0	3	0	3
SCEPAM2056B08.g	Sobic.001G376200.1	Signal Transduction	auxin response factor				-6.9933			-6.62			0	2	0	2
SCBGLR1114G12.g	Sobic.005G132000.1	Signal Transduction	Auxin response factor 23				5.7453		6.8627	6.5667	7.1112	9.1475	5	0	0	5
SCQSLB1051E02.g	Sobic.004G221400.1	Signal Transduction	Auxin response factors							-4.265			0	1	0	1
SCCCAM2004G02.g	Sobic.010G095100.1	Signal Transduction	Auxin transport/auxin eflux carrier (OsPIN1c)			-3.4493							0	1	0	1
SCACLR2014A01.g	Sobic.002G284800.1	Signal Transduction	Auxin-induced protein X10A					-5.61					0	1	0	1
SCCCRZ2C04D05.g	Sobic.002G055900.1	Signal Transduction	auxin-responsive Aux/IAA family member			-2.1043							0	1	0	1
SCMCAM2083C07.g	Sobic.003G035700.1	Signal Transduction	Auxin-responsive protein			-2.823							0	1	0	1
SCQSRZ3037F10.g	Sobic.003G363600.1	Signal Transduction	basic leucine zipper protein						3.056				1	0	0	1
SCCCLR1C04A01.g	Sobic.008G188900.1	Signal Transduction	BEL1-like homeodomain protein 6									-2.2978	0	1	0	1
SCEZRT2018B08.g	Sobic.006G051800.1	Signal Transduction	Calmodulin-binding transcription activator						-2.9339				0	1	0	1
SCCCLR1001F09.g	Sobic.001G094400.1	Signal Transduction	Calmodulin-like protein						1.7606				1	0	0	1
SCCCRZ1002B07.g	Sobic.009G082200.1	Signal Transduction	cane RLK with DUF26 domain-1			-4.6844							0	1	0	1
SCCCAD1001H12.g	Sobic.009G082000.1	Signal Transduction	cane S-receptor-25	-2.8448	-3.805								0	2	0	2
SCEZLB1014E04.g	Sobic.009G027900.1	Signal Transduction	caneCR4-1				4.1616						1	0	0	1
SCEQLR1050F12.g	Sobic.001G241200.1	Signal Transduction	caneEDR1-5						-6.3225				0	1	0	1
SCSGAM1094H06.g	Sobic.010G094900.1	Signal Transduction	caneMAPKKK-15				2.4557						1	0	0	1
SCMCRZ3067A10.g	Sobic.003G268700.1	Signal Transduction	caneNPK1-6							3.4873			1	0	0	1
SCEZRZ3016C11.g	Sobic.010G219100.1	Signal Transduction	caneRLCK-AV1			-1.935							0	1	0	1
SCEZRZ1015D09.g	Sobic.010G076600.1	Signal Transduction	caneRLCK-AVIII1			-2.1967							0	1	0	1
SCCCRZ2C03B03.g	Sobic.004G281300.1	Signal Transduction	caneRLK LysM-2									-3.7304	0	1	0	1
SCEPLR1030E06.g	Sobic.003G375800.1	Signal Transduction	caneRLK-D14 (LRR)						-3.3039				0	1	0	1
SCAGRT2041F10.g	Sobic.006G024400.1	Signal Transduction	caneS receptor-6									4.1269	1	0	0	1
SCSGCL6072G02.g	Sobic.001G193000.1	Signal Transduction	caneSte20-5							4.4961	4.0685		2	0	0	2
SCSGAD1009D03.g	Sobic.009G082200.1	Signal Transduction	caneURLK-61		-6.3496	-6.1625		-5.9501	-6.058				0	4	0	4
SCEPLB1043G11.g		Signal Transduction	caneWAK-23 (wall-associated)	-5.7761			-5.1945			-5.4815			0	3	0	3
SCCCRZ1002F03.g	Sobic.001G353800.1	Signal Transduction	caneWAK-7 (wall-associated kinase)									3.7045	1	0	0	1
SCCCLR2C01G07.g	Sobic.001G161200.1	Signal Transduction	CBL-interacting protein kinase	-3.235	-3.6744								0	2	0	2
SCEZLB1009F12.g	Sobic.009G157200.1	Signal Transduction	Coronatine-insensitive protein				-2.2322						0	1	0	1
SCEQHR1081F09.g		Signal Transduction	Cysteine-rich receptor-like protein kinase	2.2733	3.401	3.8881				-5.2747			3	1	0	4
SCJFRT1061C08.g	Sobic.005G094800.1	Signal Transduction	Cysteine-rich receptor-like protein kinase									3.4088	1	0	0	1
SCJLST1028A02.g	Sobic.003G196000.1	Signal Transduction	Cysteine-rich receptor-like protein kinase 21 precursor		3.0112								1	0	0	1
SCQSHR1023B08.g	Sobic.002G269400.1	Signal Transduction	Dehydration-responsive element-binding protein		-4.4667			-5.2188	-2.6009				0	3	0	3
SCQGLR1085F11.g	Sobic.009G116700.1	Signal Transduction	Dehydrin		3.5257		3.0252	5.7718	5.566				4	0	0	4
SCEQLR1029F11.g	Sobic.003G294400.1	Signal Transduction	DNA-binding WRKY									-4.1043	0	1	0	1
SCVPRZ3026C06.g	Sobic.001G473900.1	Signal Transduction	DRE binding factor			-2.0919							0	1	0	1
SCJLLR2013H07.g	Sobic.006G184800.1	Signal Transduction	DRE binding protein		-3.41	-2.825		-4.1099					0	3	0	3
SCJLLR1104D05.g	Sobic.009G130000.1	Signal Transduction	endo-1,3;1,4-beta-D-glucanase	3.0081	2.9967	2.97							3	0	0	3
SCJFAD1C12A04.b	Sobic.001G481400.1	Signal Transduction	EREBP		-4.439		3.4001						1	1	0	2
SCCCCL4002B07.g	Sobic.003G148600.1	Signal Transduction	Ethylene response factor	-2.1323	-3.7788								0	2	0	2
SCCCLR2002F09.g	Sobic.006G162800.1	Signal Transduction	GATA domain class transcription factor	-4.3891	-4.3632	-4.895			-5.8				0	4	0	4
SCRFLR1012G02.g	Sobic.010G111200.1	Signal Transduction	gibberellin induced protein		4.7516		-5.9297			-5.9276			1	2	0	3
SCJFRZ2031F06.g	Sobic.002G392500.1	Signal Transduction	Heat stress transcription factor 19; OsHsf-19		4.7435								1	0	0	1
SCCCRT1C05E01.g	Sobic.001G513700.1	Signal Transduction	HLH								3.6275		1	0	0	1
SCEPRZ1010C07.g	Sobic.001G468400.1	Signal Transduction	Homeobox		4.0281								1	0	0	1
SCEQRT2093D08.g	Sobic.001G161500.1	Signal Transduction	hormone-related/auxin/Aux/IAA		-2.5374								0	1	0	1
SCJFHR1C06H07.b	Sobic.001G075000.1	Signal Transduction	Lectin-domain containing receptor kinase			-3.058							0	1	0	1
SCCCLR1067B01.g	Sobic.008G063000.1	Signal Transduction	LIM domain-binding protein family				-6.4497	-5.7643	-5.9568	-6.5184	-5.684	-5.5447	0	6	0	6
SCVPST1061C08.g		Signal Transduction	L-type lectin-domain containing receptor kinase									3.3522	1	0	0	1
SCCCLR2003C07.g	Sobic.003G334600.1	Signal Transduction	NAC domain-containing protein						-5.0919				0	1	0	1
SCRLSD1012C09.g	Sobic.001G011400.1	Signal Transduction	Phosphatidylinositol/phosphatidylcholine transfer protein			-2.6035							0	1	0	1
SCUTRZ2024G10.g		Signal Transduction	Phosphoinositide phospholipase C	5.2104	5.8039								2	0	0	2
SCVPFL3046C06.b	Sobic.009G238600.1	Signal Transduction	PP2C Catalytic Subunit					3.5761	3.5413			2.9613	3	0	0	3
SCEZAM2034C10.g	Sobic.003G425500.1	Signal Transduction	Probable calcium-binding protein		-5.4284	-4.135			-3.5399			-3.983	0	4	0	4
SCJFRZ3C07B07.g	Sobic.010G241300.1	Signal Transduction	Probable calcium-binding protein									-3.4819	0	1	0	1
SCCCCL3004D07.b	Sobic.002G227900.1	Signal Transduction	Probable gibberellin receptor GID1L1; GID1-like protein 1		3.3022								1	0	0	1
SCAGLR1021B11.g	Sobic.007G073400.1	Signal Transduction	Probable LRR receptor-like serine/threonine-protein kinase				-2.2459		-2.4079				0	2	0	2
SCCCCL3005D09.b	Sobic.004G312800.1	Signal Transduction	Probable tyrosine-protein phosphatase At1g05000									3.941	1	0	0	1
SCQSRT2033A08.g	Sobic.008G060300.1	Signal Transduction	Probable WRKY transcription factor							5.1863			1	0	0	1
SCVPFL3046E09.b	Sobic.008G113000.2	Signal Transduction	Purple acid phosphatase 2				3.6281			3.7391			2	0	0	2
SCSGSB1009G10.g	Sobic.004G211000.1	Signal Transduction	Putative wall-associated protein kinase									3.9389	1	0	0	1
SCCCLR1065B12.g	Sobic.005G034500.1	Signal Transduction	receptor Ser/Thr kinase		4.5974								1	0	0	1
SCCCRZ1002F10.g	Sobic.001G381100.1	Signal Transduction	receptor Ser/Thr kinase		3.3503								1	0	0	1
SCJLST1020G08.g	Sobic.001G061400.1	Signal Transduction	receptor Ser/Thr kinase		5.0632								1	0	0	1
SCSBAM1086H09.g	Sobic.008G190000.1	Signal Transduction	receptor Ser/Thr kinase	1.8412			2.0712	5.4525					3	0	0	3
SCSGHR1069F02.g		Signal Transduction	Receptor Ser/Thr kinase								3.5067		1	0	0	1
SCJLRZ1020B01.g	Sobic.004G317000.2	Signal Transduction	regulation of transcription, DNA-dependent					5.3041					1	0	0	1
SCRUFL1115A08.b		Signal Transduction	Serine/threonine protein phosphatase 7				3.6288				3.54		2	0	0	2
SCJLRT1017B11.g	Sobic.004G240800.1	Signal Transduction	Serine/threonine-protein kinase						3.9057				1	0	0	1
SCJFST1013F09.g	Sobic.004G086700.1	Signal Transduction	Serine-threonine kinase receptor-associated protein									2.7052	1	0	0	1
SCEQLR1029C10.g	Sobic.003G082600.1	Signal Transduction	signal transduction protein							4.9501	3.2551		2	0	0	2
SCJFLR1035B01.g	Sobic.006G110800.1	Signal Transduction	Snakin-2;		3.4068								1	0	0	1
SCCCLR1068G01.g	Sobic.004G073800.1	Signal Transduction	STRUBBELIG-RECEPTOR FAMILY									4.1835	1	0	0	1
SCCCAM2C01D08.g		Signal Transduction	Transcriptional Factor	-5.4482					2.8536				1	1	0	2
SCSGHR1067C04.g	Sobic.002G045200.1	Signal Transduction	transmembrane protein kinase			3.122				-6.5648	-5.5906		1	2	0	3
SCVPRZ3029A08.g	Sobic.009G217600.1	Signal Transduction	Undefined- unclassified		-2.7248								0	1	0	1
SCQSRT2031H06.g	Sobic.009G215700.1	Signal Transduction	Water stress					3.1325					1	0	0	1
SCVPLB1017D05.g	Sobic.003G269100.1	Signal Transduction	Water stress		4.4532			5.011					2	0	0	2
SCAGCL6013C08.g	Sobic.005G169200.1	Signal Transduction	Wheatwin/Barwin						5.8255			4.4071	2	0	0	2
SCCCLR2C01F06.g	Sobic.006G230800.1	Signal Transduction	Wound-induced protein		-3.18					3.232			1	1	0	2
SCSGFL4C07H11.g	Sobic.010G115800.1	Signal Transduction	Zinc finger protein HD1 (Heading date1)				-2.683	-4.0816					0	2	0	2
SCCCCL3001F06.g	Sobic.009G043500.1	Sulphur metabolism	Sulfite oxidase	2.2865									1	0	0	1
SCCCHR1001C06.g	Sobic.001G207600.1	Transport	ABC transporter (ABC_tran)					4.9326					1	0	0	1
SCVPRT2076A04.g	Sobic.002G054300.1	Transport	ABC transporter F family member 4	7.8068	7.6075	8.195	6.3574	6.0792	7.2981	5.5821	5.4283	6.4785	9	0	0	9
SCSFAD1122C03.g	Sobic.010G166500.1	transport	Amino acid permease			-3.339							0	1	0	1
SCEZLB1008D12.g	Sobic.009G085900.1	Transport	Aquaporin					-3.0929	-2.077				0	2	0	2
SCAGLR2033E03.g	Sobic.004G288700.1	Transport	aquaporin [Saccharum officinarum]							-3.1803	-2.3732	-2.375	0	3	0	3
SCEQRT2028C04.g	Sobic.004G351200.1	Transport	Aquaporin PIP1-5	-3.8359		-5.4307	2.9568	4.173					2	2	0	4
SCQGFL1096G10.g	Sobic.002G124700.1	Transport	Aquaporin PIP2-1			-2.8365							0	1	0	1
SCCCRT2002G08.g	Sobic.005G123500.1	Transport	Bidirectional sugar transporter SWEET14			-4.6309					-3.4774		0	2	0	2
SCBGST3104D07.g	Sobic.004G228500.1	Transport	Blue copper protein;					-2.899					0	1	0	1
SCJFAM1067F03.b	Sobic.003G047900.1	Transport	Boron transporter-like protein						3.9601			2.83	2	0	0	2
SCJFRZ2025E05.g	Sobic.008G135600.1	Transport	Major intrinsic protein (MIP)	-1.8919			-5.303			-5.1			0	3	0	3
SCCCSD2001G01.g	Sobic.004G193000.1	Transport	Nitrate transporter/Peptide transporter		-3.614	-2.4584							0	2	0	2
SCJFRZ2014D05.g	Sobic.010G080100.1	Transport	Nodulin-like protein			-2.9195		3.6578	-3.32			-2.9916	1	3	0	4
SCRLAM1008F10.g	Sobic.010G015500.1	Transport	Oligopeptide transporter						-2.5262			-2.3696	0	2	0	2
SCEQRT1024B11.g	Sobic.002G125300.1	Transport	Others		-2.5388								0	1	0	1
SCRFHR1006A11.g	Sobic.001G511000.1	Transport	Peptide transporter	2.8416									1	0	0	1
SCQGLR2032G05.g	Sobic.001G251200.1	Transport	Phospholipid-transporting ATPase									-4.6904	0	1	0	1
SCSFFL4086H05.g	Sobic.006G061300.1	Transport	Potassium transporter							4.706			1	0	0	1
SCVPRZ2042A02.g	Sobic.004G250700.1	Transport	Potassium transporter 6	-6.6383		-4.9211							0	2	0	2
SCQSHR1022H06.g	Sobic.010G033800.1	Transport	Probable sulfate transporter				2.6081						1	0	0	1
SCJFST1010E12.g	Sobic.010G250900.1	Transport	Putative cadmium/zinc-transporting ATPase 3			-1.9322							0	1	0	1
SCEQRT3C03F06.g	Sobic.010G030600.1	Transport	putative hexose carrier protein HEX6 [Oryza sativa (japonica			2.2706							1	0	0	1
SCUTSD2086C12.g	Sobic.003G270800.1	Transport	Putative nitrate transporter			3.0432							1	0	0	1
SCBGRT1047G10.g	Sobic.002G053900.1	Transport	Rhicadhesin receptor; Germin-like protein;		6.1135								1	0	0	1
SCQGLR1019A10.g	Sobic.003G238000.1	Transport	small GTPase	-2.604		-2.4777							0	2	0	2
SCEZRZ3019H07.g	Sobic.006G184400.1	Transport	Uncharacterized transporter C4B3.13		-2.2343			-2.8283					0	2	0	2
SCACLR2014B05.g	Sobic.008G142600.1	Transport	Uncharacterized transporter						2.0288				1	0	0	1
SCJFLR1074C03.g	Sobic.008G051900.1	Transport	V-type proton ATPase 16 kDa proteolipid subunit							-3.2905	-2.6467	-3.1948	0	3	0	3
SCCCLR1C07A01.g	Sobic.001G339600.1	Transport	zinc transporter			2.1716							1	0	0	1
SCEZRT2015D11.g		Transposable element-related	Putative AC transposase	4.1269	4.2918	4.553	4.3259	4.0589	4.0323				6	0	0	6
SCCCCL6002C11.g		Transposable element-related	putative retrotransposon protein	6.6388	6.646	6.5454							3	0	0	3
SCCCLB1026C11.g		Transposable element-related	transposase	3.465									1	0	0	1
SCPIRT3023B06.g		Transposable element-related	transposase				-6.4894		-6.3283				0	2	0	2
SCCCLR1076B03.g		Transposable element-related	transposon protein, putative, CACTA, En/Spm sub-class				-6.326	-6.6315	-5.5411	-7.8013	-8.0003	-8.2812	0	6	0	6
SCACFL5031C04.g		Unknown	no matches				-5.897			-5.6333	-4.5356		0	3	0	3
SCACSD2014F07.g		Unknown	no matches	-7.3211	-8.1304	-7.2139	-7.7032	-7.5031	-7.0269	-5.1467	-6.689	-5.87	0	9	0	9
SCAGHR1019C10.g		Unknown	no matches	6.185		5.8883							2	0	0	2
SCAGLB1070B04.g		Unknown	no matches						3.8775			3.6478	2	0	0	2
SCAGLR2011G03.g		Unknown	no matches			-2.2743							0	1	0	1
SCAGRT2041F09.g	Sobic.004G259400.1	Unknown	no matches			-3.0784							0	1	0	1
SCBFLR1005F12.g		Unknown	no matches		-4.8689	-2.5543							0	2	0	2
SCBFRZ2048H10.g		Unknown	no matches	-6.0585	-6.0462							-6.354	0	3	0	3
SCBGAM1090F08.g		Unknown	no matches							6.0648			1	0	0	1
SCBGLR1115D10.g		Unknown	no matches		3.3348		-6.2662			-3.3878			1	2	0	3
SCBGLR1118C07.g		Unknown	no matches				-6.5597	-6.1425	-6.2805	-3.7196			0	4	0	4
SCBGRT1055D09.g		Unknown	no matches							-1.9017			0	1	0	1
SCCCCL3140D08.g	Sobic.008G080900.1	Unknown	no matches			-3.4643							0	1	0	1
SCCCCL4004E05.g		Unknown	no matches	2.1178			3.9057	4.3941	4.0351	3.6596	3.753	3.6328	7	0	0	7
SCCCCL6002C03.g		Unknown	no matches	-5.7204	-3.2442	-4.575							0	3	0	3
SCCCLB1024B03.g		Unknown	no matches							-4.2802			0	1	0	1
SCCCLR1075D11.g	Sobic.001G476400.1	Unknown	no matches			-3.0143							0	1	0	1
SCCCLR1C05B02.g		Unknown	no matches							-1.6817			0	1	0	1
SCCCLR1C11G04.g	Sobic.007G074200.1	Unknown	no matches						3.6216		6.7417		2	0	0	2
SCCCLR2002E01.g		Unknown	no matches	-4.5669	-5.3719								0	2	0	2
SCEPAM2056C04.g		Unknown	no matches				3.4196						1	0	0	1
SCEPRT2043E02.g		Unknown	no matches				4.4932	3.4805	3.6551				3	0	0	3
SCEPRZ1008H11.g		Unknown	no matches	2.2425		2.0525							2	0	0	2
SCEQFL5047A11.g		Unknown	no matches	-4.4309	-3.939	-2.6697	2.4604						1	3	0	4
SCJFAM1067F08.g		Unknown	no matches				-6.4246			-6.6831			0	2	0	2
SCJFLR2035E10.g		Unknown	no matches	1.5078			-3.2049			-4.4303	-4.8725		1	3	0	4
SCJFRZ2010H04.g		Unknown	no matches				3.7917						1	0	0	1
SCJFRZ2015B01.g		Unknown	no matches			-2.8689			-6.3404			-5.9444	0	3	0	3
SCJFRZ2027G12.g		Unknown	no matches							-6.7648		-6.0533	0	2	0	2
SCJFRZ2034E12.g		Unknown	no matches				-5.9655		-2.8546	-3.677			0	3	0	3
SCJLFL4098D03.g		Unknown	no matches				2.2078		2.9833				2	0	0	2
SCJLRT1018H06.g		Unknown	no matches							-6.8226		-6.0372	0	2	0	2
SCMCRZ3067F04.g		Unknown	no matches	-4.4725									0	1	0	1
SCMCST1051B07.g		Unknown	no matches									3.583	1	0	0	1
SCQGHR1013A10.g		Unknown	no matches				3.267						1	0	0	1
SCQGST1032F01.g		Unknown	no matches				-3.9008			-4.4966	-4.7048		0	3	0	3
SCQSFL3039A09.g		Unknown	no matches	4.4219			4.63						2	0	0	2
SCRFAD1119H08.g		Unknown	no matches				-5.6568	-5.8067	-6.348	-6.0772	-6.1967	-6.6479	0	6	0	6
SCRFFL1031C03.g		Unknown	no matches	-2.9846	-3.7931		2.4368						1	2	0	3
SCRFSD2022A08.g		Unknown	no matches			-6.8364		5.409					1	1	0	2
SCRLLB2031G04.g		Unknown	no matches	-3.275									0	1	0	1
SCRLRZ3114H02.g		Unknown	no matches			2.9068							1	0	0	1
SCRLSD1013A04.g		Unknown	no matches		-4.4059	-4.3367				3.3789			1	2	0	3
SCRUFL3069A10.g		Unknown	no matches							6.0322			1	0	0	1
SCSGFL5C06C01.g		Unknown	no matches				-1.9342						0	1	0	1
SCSGHR1068F07.b		Unknown	no matches							-2.8391		-2.8293	0	2	0	2
SCSGSB1007B02.g		Unknown	no matches		-2.2567								0	1	0	1
SCUTAD1031D04.g		Unknown	no matches	2.8542									1	0	0	1
SCUTHR1065B07.g		Unknown	no matches						-3.655				0	1	0	1
SCUTSB1076C03.g		Unknown	no matches									3.0457	1	0	0	1
SCVPCL6038G07.g		Unknown	no matches			1.7095	-4.5056			-5.6487	-5.3205	-6.5332	1	4	0	5
SCVPLB1016F12.g		Unknown	no matches					-3.0562					0	1	0	1
SCACAM2044C09.g	Sobic.009G256900.1	Unknown	Unknown									-3.015	0	1	0	1
SCACCL6007H08.g		Unknown	Unknown	2.9684									1	0	0	1
SCACHR1039G01.g		Unknown	Unknown			2.1							1	0	0	1
SCACLR1128A09.g	Sobic.001G260400.1	Unknown	Unknown				-4.0211						0	1	0	1
SCACLR1129A10.g	Sobic.003G355100.1	Unknown	Unknown		-4.0812			-4.0581					0	2	0	2
SCACLR2014F01.g	Sobic.007G002000.1	Unknown	Unknown			-2.6048							0	1	0	1
SCACLR2022E06.g	Sobic.001G497200.1	Unknown	Unknown				-7.9883	-7.1517	-6.9599	-7.4206	-7.1869	-7.243	0	6	0	6
SCACLR2022G02.g		Unknown	Unknown			-3.4305							0	1	0	1
SCACSB1038D03.g		Unknown	Unknown							3.5675			1	0	0	1
SCACSB1124G01.g		Unknown	Unknown	1.8281									1	0	0	1
SCACST3157A08.g		Unknown	Unknown			3.2468							1	0	0	1
SCACST3160H08.g	Sobic.002G210100.1	Unknown	Unknown		-4.458								0	1	0	1
SCACST3161D11.g		Unknown	Unknown							-6.3048	-5.2865	-6.8617	0	3	0	3
SCAGAM2122H01.g		Unknown	Unknown	6.555	6.295	6.5416							3	0	0	3
SCAGFL1089C05.g	Sobic.008G135500.1	Unknown	Unknown							-2.3531			0	1	0	1
SCAGFL1094F10.g	Sobic.010G161300.1	Unknown	Unknown		3.5817								1	0	0	1
SCAGHR1017C08.g		Unknown	Unknown				-3.0643						0	1	0	1
SCAGHR1019A10.g	Sobic.010G258400.1	Unknown	Unknown				3.0023						1	0	0	1
SCAGLB1069D05.g	Sobic.010G026400.1	Unknown	Unknown	2.0401		1.91							2	0	0	2
SCAGLR2018G01.g	Sobic.001G343900.1	Unknown	Unknown							3.0991			1	0	0	1
SCAGRT3047G04.g		Unknown	Unknown						4.351	4.0838			2	0	0	2
SCAGRT3050B08.g		Unknown	Unknown	2.8741									1	0	0	1
SCAGRT3050C02.g		Unknown	Unknown						4.661				1	0	0	1
SCBFAD1067F08.g		Unknown	Unknown							5.3984			1	0	0	1
SCBFAD1094D06.g		Unknown	Unknown									-2.6687	0	1	0	1
SCBFAD1094D08.g	Sobic.010G131200.1	Unknown	Unknown						4.3653				1	0	0	1
SCBFAM2023B06.g	Sobic.004G034000.1	Unknown	Unknown									1.8275	1	0	0	1
SCBFAM2118A08.g		Unknown	Unknown	-4.7731	-5.0743	-5.0262							0	3	0	3
SCBFLR1026G01.g		Unknown	Unknown									3.2517	1	0	0	1
SCBFLR1046H11.g	Sobic.008G185600.1	Unknown	Unknown							2.717			1	0	0	1
SCBFRZ2017C08.g		Unknown	Unknown	-5.3932			-3.8993						0	2	0	2
SCBFRZ2019D02.g	Sobic.008G157100.1	Unknown	Unknown			2.4475					3.6551	2.8365	3	0	0	3
SCBFRZ2019E02.g		Unknown	Unknown	-4.7626	-4.553	-4.5803				-2.3943			0	4	0	4
SCBFRZ2019F01.g	Sobic.005G010300.1	Unknown	Unknown		4.5906								1	0	0	1
SCBFRZ2046E02.g		Unknown	Unknown			-2.0719							0	1	0	1
SCBFRZ2047A01.g	Sobic.009G118200.1	Unknown	Unknown				-3.5872						0	1	0	1
SCBFSB1045C07.g	Sobic.002G290800.1	Unknown	Unknown		5.8651			5.7932					2	0	0	2
SCBFSB1047B08.g	Sobic.001G535200.1	Unknown	Unknown		-4.4667								0	1	0	1
SCBFSD2038A07.g	Sobic.009G038000.1	Unknown	Unknown								4.2432		1	0	0	1
SCBFSD2038F08.g		Unknown	Unknown		-2.8103								0	1	0	1
SCBFST3132E08.g	Sobic.001G071300.1	Unknown	Unknown							4.2058			1	0	0	1
SCBFST3133G05.g	Sobic.007G111500.1	Unknown	Unknown						-4.1672			-3.8944	0	2	0	2
SCBGAD1028C03.g	Sobic.006G221000.1	Unknown	Unknown									4.5938	1	0	0	1
SCBGFL4049E08.g	Sobic.009G103000.1	Unknown	Unknown				-4.3084						0	1	0	1
SCBGFL4055H04.g	Sobic.003G307200.1	Unknown	Unknown			4.4074		6.0113	5.675				3	0	0	3
SCBGHR1061H07.g	Sobic.003G089300.1	Unknown	Unknown		4.6701			4.8232					2	0	0	2
SCBGLR1002B09.g	Sobic.002G369000.1	Unknown	Unknown	-5.6322	-4.9744	-4.938							0	3	0	3
SCBGLR1002B09.g	Sobic.002G369000.1	Unknown	Unknown					2.8261					1	0	0	1
SCBGLR1082G01.g	Sobic.007G180900.1	Unknown	Unknown			-3.1795					-3.6683	-2.8408	0	3	0	3
SCBGLR1113E12.g		Unknown	Unknown							-4.8182	-4.6162	-3.9195	0	3	0	3
SCBGLR1114D06.g	Sobic.006G025800.1	Unknown	Unknown						-2.3475			-2.1748	0	2	0	2
SCBGLR1115A07.g	Sobic.008G144700.1	Unknown	Unknown	1.6167									1	0	0	1
SCBGLR1115D11.g	Sobic.003G127700.1	Unknown	Unknown	-4.6704	-4.0694	-3.5817							0	3	0	3
SCBGLR1116G10.g	Sobic.009G106300.1	Unknown	Unknown	2.4854		2.7635	2.4857						3	0	0	3
SCBGLR1117C03.g	Sobic.002G186600.1	Unknown	Unknown									-4.2936	0	1	0	1
SCBGLR1117C12.g	Sobic.008G151500.1	Unknown	Unknown	3.1278	3.9595	2.9857	-6.4319	-5.4078		-6.339	-4.809		3	4	0	7
SCBGLR1119A10.g	Sobic.006G230800.1	Unknown	Unknown		-2.445								0	1	0	1
SCBGLR1119G10.g	Sobic.001G237300.1	Unknown	Unknown							4.3852			1	0	0	1
SCBGLR1120B05.g		Unknown	Unknown					3.497	6.0325	7.2791	6.6075	7.2191	5	0	0	5
SCBGLR1120C11.g	Sobic.007G097100.1	Unknown	Unknown		4.6313								1	0	0	1
SCCCAM1001B08.g	Sobic.005G061500.1	Unknown	Unknown				4.9713						1	0	0	1
SCCCAM1073A05.g	Sobic.001G187700.1	Unknown	Unknown									2.82	1	0	0	1
SCCCAM1C03F09.g		Unknown	Unknown	-5.2403		-5.1888	-5.858			-5.978			0	4	0	4
SCCCAM2004C02.g		Unknown	Unknown	2.5528									1	0	0	1
SCCCCL1002F11.b		Unknown	Unknown	3.0923									1	0	0	1
SCCCCL3001A07.b		Unknown	Unknown			3.12							1	0	0	1
SCCCCL3001D12.g	Sobic.001G297200.1	Unknown	Unknown						-2.3803				0	1	0	1
SCCCCL3001E06.b		Unknown	Unknown	2.1174									1	0	0	1
SCCCCL3002D05.b		Unknown	Unknown			-2.061	-4.7322		-3.3331				0	3	0	3
SCCCCL3002F05.b	Sobic.001G286000.1	Unknown	Unknown	-2.7431									0	1	0	1
SCCCCL3005C02.b	Sobic.009G252800.1	Unknown	Unknown				3.0903	3.2469	3.2567	2.2201		2.7299	5	0	0	5
SCCCCL3005G01.b		Unknown	Unknown		-3.4958	-4.2343	-4.151		-3.4817				0	4	0	4
SCCCCL4004C01.g	Sobic.001G535300.1	Unknown	Unknown							-2.1865	-2.5046		0	2	0	2
SCCCCL4006E05.g	Sobic.009G148600.1	Unknown	Unknown						4.8383			5.465	2	0	0	2
SCCCCL4012D02.g	Sobic.004G109000.1	Unknown	Unknown		-3.0195								0	1	0	1
SCCCCL4013B11.g		Unknown	Unknown	2.423									1	0	0	1
SCCCCL4015C02.g	Sobic.009G123000.1	Unknown	Unknown		3.5826			3.7351					2	0	0	2
SCCCCL4017H07.g		Unknown	Unknown	1.8495		1.9228	3.366	3.18	3.3212			2.9138	6	0	0	6
SCCCCL6005F12.g	Sobic.003G011300.1	Unknown	Unknown									-3.6291	0	1	0	1
SCCCCL6005H08.g	Sobic.009G012000.1	Unknown	Unknown	1.7754		2.0465				-6.881	-5.8675	-6.2282	2	3	0	5
SCCCCL7038A12.g	Sobic.004G261100.1	Unknown	Unknown			-1.8548							0	1	0	1
SCCCFL1001H12.g	Sobic.002G249000.1	Unknown	Unknown						-2.5176			-1.9541	0	2	0	2
SCCCFL5055D12.g	Sobic.001G108300.1	Unknown	Unknown				-6.724						0	1	0	1
SCCCHR1002C02.g	Sobic.006G263600.1	Unknown	Unknown					-3.5312		3.9299			1	1	0	2
SCCCLB1001D02.g	Sobic.004G195500.1	Unknown	Unknown							5.2017			1	0	0	1
SCCCLB1024A01.g	Sobic.010G136500.1	Unknown	Unknown		4.3388								1	0	0	1
SCCCLB1025F01.g		Unknown	Unknown				-7.6212	-7.0787	-8.3548	-6.7788	-6.6416	-8.3165	0	6	0	6
SCCCLB1C03G03.g	Sobic.001G359700.1	Unknown	Unknown								4.4724		1	0	0	1
SCCCLB1C05A02.g		Unknown	Unknown	8.6761	7.9005	8.6747							3	0	0	3
SCCCLB1C05B05.g		Unknown	Unknown							-4.4344		-6.1104	0	2	0	2
SCCCLB1C05B09.g		Unknown	Unknown							6.2874			1	0	0	1
SCCCLR1001A04.g		Unknown	Unknown		4.0074	4.6156	4.8412	4.1511	4.6353				5	0	0	5
SCCCLR1001H03.g		Unknown	Unknown	4.4126	5.4031	5.581				-4.815		-6.2548	3	2	0	5
SCCCLR1048B03.g		Unknown	Unknown									3.2983	1	0	0	1
SCCCLR1068A11.g	Sobic.004G297100.1	Unknown	Unknown			-1.6877			-2.6074	3.1175			1	2	0	3
SCCCLR1069B10.g	Sobic.007G216500.1	Unknown	Unknown	5.38		4.0974							2	0	0	2
SCCCLR1069H11.g	Sobic.008G178800.1	Unknown	Unknown		-5.3317	-5.1239			-3.6183				0	3	0	3
SCCCLR1070D12.g	Sobic.005G134000.1	Unknown	Unknown		6.4054			6.585					2	0	0	2
SCCCLR1070G04.g	Sobic.004G036600.1	Unknown	Unknown				-2.7332						0	1	0	1
SCCCLR1C01C04.g		Unknown	Unknown	4.2524									1	0	0	1
SCCCLR1C03A08.g		Unknown	Unknown		3.8692		-5.799			-5.9762			1	2	0	3
SCCCLR1C03B08.g	Sobic.001G458900.1	Unknown	Unknown									4.2751	1	0	0	1
SCCCLR1C03E01.g		Unknown	Unknown									-4.7884	0	1	0	1
SCCCLR1C03E12.g	Sobic.003G242900.1	Unknown	Unknown							-1.7		-2.2983	0	2	0	2
SCCCLR1C04D07.g	Sobic.009G214300.1	Unknown	Unknown						-4.385			-4.1205	0	2	0	2
SCCCLR1C06E03.g	Sobic.001G340200.1	Unknown	Unknown		-2.83								0	1	0	1
SCCCLR1C08A11.g		Unknown	Unknown	6.862	7.0478	7.985			3.615		4.6558	4.1504	6	0	0	6
SCCCLR1C11C06.g	Sobic.004G191300.1	Unknown	Unknown							5.1286			1	0	0	1
SCCCLR2001E09.g	Sobic.010G237000.1	Unknown	Unknown							-3.323	-3.6131	-2.861	0	3	0	3
SCCCLR2001G04.g	Sobic.009G157900.1	Unknown	Unknown							-2.4561		-2.8568	0	2	0	2
SCCCLR2004A06.g		Unknown	Unknown							-2.9633		-3.0603	0	2	0	2
SCCCLR2004C12.g		Unknown	Unknown				-3.1039			-3.0848	-2.7775		0	3	0	3
SCCCLR2004G12.g	Sobic.003G134400.2	Unknown	Unknown						1.9109				1	0	0	1
SCCCLR2C02E03.g	Sobic.004G007300.1	Unknown	Unknown	-6.8678	-6.2397	-7.169							0	3	0	3
SCCCLR2C03C07.g		Unknown	Unknown				-5.7203	-6.1688	-6.6788	-2.7991		-4.3393	0	5	0	5
SCCCLR2C03E12.g		Unknown	Unknown							5.1616			1	0	0	1
SCCCRT1002A07.g	Sobic.008G088500.1	Unknown	Unknown		-6.3869						-5.4108		0	2	0	2
SCCCRT1002B11.g		Unknown	Unknown		-5.3572	-6.2393			-6.2704			-6.2331	0	4	0	4
SCCCRT1002D10.g		Unknown	Unknown		-2.6416								0	1	0	1
SCCCRT1003G08.g	Sobic.003G030300.1	Unknown	Unknown						3.1112				1	0	0	1
SCCCRT3001C01.g	Sobic.004G202400.1	Unknown	Unknown	2.0044									1	0	0	1
SCCCRZ1002A08.g	Sobic.009G000800.1	Unknown	Unknown					2.5	2.5869				2	0	0	2
SCCCRZ1002G05.g		Unknown	Unknown							-2.265		-4.6519	0	2	0	2
SCCCRZ1C01F02.g	Sobic.008G132300.1	Unknown	Unknown		2.1999								1	0	0	1
SCCCRZ2001C03.g	Sobic.001G140600.1	Unknown	Unknown			-5.0089							0	1	0	1
SCCCRZ2C01H11.g		Unknown	Unknown				-7.1112	-6.3111		-6.3431	-5.7609		0	4	0	4
SCCCRZ2C03C03.g		Unknown	Unknown							-4.3226			0	1	0	1
SCCCRZ2C03H01.g		Unknown	Unknown							-3.1026		-3.4808	0	2	0	2
SCCCRZ2C04F04.g	Sobic.009G100800.1	Unknown	Unknown							-1.9931			0	1	0	1
SCCCRZ2C04G07.g		Unknown	Unknown				-5.6636		-5.6322				0	2	0	2
SCCCRZ2C04H06.g		Unknown	Unknown		7.6112		-2.1431			-3.6059			1	2	0	3
SCCCRZ3001H01.g	Sobic.009G148300.1	Unknown	Unknown	-3.4102	-3.8849								0	2	0	2
SCCCRZ3002F02.g	Sobic.002G335100.1	Unknown	Unknown					-5.7354					0	1	0	1
SCCCRZ3004F06.g	Sobic.001G351400.1	Unknown	Unknown	-1.9961		2.4009	-2.6009						1	2	0	3
SCCCSB1003B11.g	Sobic.001G439900.1	Unknown	Unknown	-2.5419				4.3295	2.9084			2.8203	3	1	0	4
SCCCSD1093D08.g		Unknown	Unknown				-4.1767			-5.7448			0	2	0	2
SCCCSD2002B07.g		Unknown	Unknown				-6.7713	-6.8359	-6.7746	-6.4379	-6.4826	-6.9113	0	6	0	6
SCCCST1002F09.g	Sobic.006G241900.1	Unknown	Unknown		-3.1611								0	1	0	1
SCCCST1002H07.g		Unknown	Unknown		4.1439								1	0	0	1
SCCCST1004B04.g		Unknown	Unknown	2.9139	3.0633								2	0	0	2
SCCCST1006G10.g		Unknown	Unknown				3.6057		3.9633				2	0	0	2
SCCCST1006H04.g	Sobic.003G376300.1	Unknown	Unknown								3.4336		1	0	0	1
SCCCST1008G08.g	Sobic.005G121700.1	Unknown	Unknown	-1.8999				4.6778					1	1	0	2
SCCCST2002H10.g		Unknown	Unknown				-3.939			-5.4907			0	2	0	2
SCCCST2004D07.g		Unknown	Unknown							-6.5093			0	1	0	1
SCCCST2004E05.g	Sobic.006G021000.1	Unknown	Unknown	-2.3677									0	1	0	1
SCCCST2004G03.g	Sobic.006G230500.1	Unknown	Unknown		-2.4569			-3.5684					0	2	0	2
SCEPAM1017D05.g		Unknown	Unknown	-3.695									0	1	0	1
SCEPAM1019H06.g		Unknown	Unknown							-5.765			0	1	0	1
SCEPAM1021C11.g		Unknown	Unknown				4.2041		5.1613			3.8868	3	0	0	3
SCEPAM1022B03.g	Sobic.003G042200.1	Unknown	Unknown		2.4952								1	0	0	1
SCEPAM1023G09.g	Sobic.004G216300.1	Unknown	Unknown	-2.2149									0	1	0	1
SCEPAM1051A04.g		Unknown	Unknown	-5.6695									0	1	0	1
SCEPAM2014D11.g	Sobic.009G067400.1	Unknown	Unknown					-3.5888					0	1	0	1
SCEPAM2053C07.g	Sobic.001G502800.1	Unknown	Unknown	2.2197	2.8744	2.4458			2.761	-6.4979			4	1	0	5
SCEPAM2053G05.g	Sobic.005G210600.1	Unknown	Unknown					3.2938					1	0	0	1
SCEPAM2054B05.g	Sobic.008G129000.1	Unknown	Unknown							3.5474			1	0	0	1
SCEPFL3081E03.g	Sobic.008G097700.1	Unknown	Unknown	-6.893	-6.0702	-6.1941	-6.9608		-5.798				0	5	0	5
SCEPFL4177D04.g		Unknown	Unknown	2.6869									1	0	0	1
SCEPLB1044E08.g	Sobic.009G228500.2	Unknown	Unknown						-5.7541				0	1	0	1
SCEPRT2047F02.g	Sobic.008G180800.1	Unknown	Unknown			-2.1118							0	1	0	1
SCEPRZ1008A06.g	Sobic.002G176200.1	Unknown	Unknown			-3.0312	-2.5604						0	2	0	2
SCEPRZ1010G05.g		Unknown	Unknown	-5.9068	-5.7311	-4.5943							0	3	0	3
SCEPRZ1011E03.g		Unknown	Unknown	-4.5443	-4.3725	-4.254	-7.2047		-6.5816				0	5	0	5
SCEPRZ3085A08.g		Unknown	Unknown	-8.0048	-6.1801		-4.4733						0	3	0	3
SCEPSD1070D08.g		Unknown	Unknown	-4.8437	-4.7191	-4.9878							0	3	0	3
SCEQAD1016C02.g		Unknown	Unknown				5.5017		6.0025			4.8267	3	0	0	3
SCEQAM1042F03.g		Unknown	Unknown									3.7913	1	0	0	1
SCEQLB1065C11.g	Sobic.007G195700.1	Unknown	Unknown									2.6309	1	0	0	1
SCEQLB1067F01.g	Sobic.003G007800.1	Unknown	Unknown	-6.6388	-5.2581	7.6335	-3.3868		5.4604		-4.19	9.4995	3	4	0	7
SCEQLB2016C02.g		Unknown	Unknown						4.1749				1	0	0	1
SCEQLR1007F07.g		Unknown	Unknown							-3.935	-4.9605	-6.2917	0	3	0	3
SCEQLR1050B01.g	Sobic.001G338600.1	Unknown	Unknown	-2.0817									0	1	0	1
SCEQLR1092A03.g	Sobic.003G278700.1	Unknown	Unknown			-2.4426				2.4703			1	1	0	2
SCEQLR1094G12.g	Sobic.001G204900.1	Unknown	Unknown							2.2933			1	0	0	1
SCEQRT1025E08.g	Sobic.006G163000.1	Unknown	Unknown	-7.0497	-5.9244				3.0333			2.639	2	2	0	4
SCEQRT1029H04.g	Sobic.006G172600.1	Unknown	Unknown	-5.8758				-4.9744					0	2	0	2
SCEQRT1032E03.g	Sobic.006G248500.1	Unknown	Unknown				-4.4378						0	1	0	1
SCEQRT2027C06.g	Sobic.006G230900.1	Unknown	Unknown								5.2001		1	0	0	1
SCEQRT2092H02.g	Sobic.001G204500.1	Unknown	Unknown	-2.8665									0	1	0	1
SCEQRT2093E05.g	Sobic.001G469400.1	Unknown	Unknown	1.5138		1.9728							2	0	0	2
SCEQRT2098E08.g	Sobic.010G132000.1	Unknown	Unknown							3.9625	4.4783		2	0	0	2
SCEQRZ3090H08.g	Sobic.006G219200.1	Unknown	Unknown									3.99	1	0	0	1
SCEQRZ3091A05.g	Sobic.008G141200.1	Unknown	Unknown						4.8801				1	0	0	1
SCEZAD1081D01.g	Sobic.009G010700.1	Unknown	Unknown					-2.7659					0	1	0	1
SCEZAD1C01D10.g		Unknown	Unknown							5.5396	3.7121		2	0	0	2
SCEZAM2031D01.g	Sobic.005G194800.1	Unknown	Unknown									-2.5558	0	1	0	1
SCEZAM2033A05.g	Sobic.005G009100.1	Unknown	Unknown							-2.0372			0	1	0	1
SCEZAM2034A03.g	Sobic.003G066900.1	Unknown	Unknown				7.1925	6.266	6.3091	7.3682	6.769	7.9607	6	0	0	6
SCEZAM2035H08.g	Sobic.004G262600.1	Unknown	Unknown							2.511			1	0	0	1
SCEZAM2058H06.g		Unknown	Unknown								-4.7882	-4.8848	0	2	0	2
SCEZFL5083E02.g	Sobic.002G119100.1	Unknown	Unknown			-2.4472							0	1	0	1
SCEZFL5090E11.g	Sobic.006G072600.1	Unknown	Unknown				1.8481		1.8669				2	0	0	2
SCEZLB1005A11.g		Unknown	Unknown		4.1526							4.7425	2	0	0	2
SCEZLB1006H04.g	Sobic.001G425300.1	Unknown	Unknown	-5.979	-5.2046								0	2	0	2
SCEZLB1008G03.g	Sobic.001G266300.1	Unknown	Unknown					4.9867					1	0	0	1
SCEZLB1008H03.g	Sobic.005G211200.1	Unknown	Unknown									-2.6383	0	1	0	1
SCEZLB1012D05.g	Sobic.009G134600.1	Unknown	Unknown	-5.3952	-5.3017	-5.3322	-5.9987	-5.6917	-5.6349			-3.908	0	7	0	7
SCEZLB1012H01.g	Sobic.008G143000.1	Unknown	Unknown		4.4152								1	0	0	1
SCEZLR1052F03.g	Sobic.003G340900.1	Unknown	Unknown									4.7483	1	0	0	1
SCEZLR1052G06.g		Unknown	Unknown				-6.9806	-6.5875	-6.9397	-5.9177	-5.7365	-6.4119	0	6	0	6
SCEZRT2019D03.g	Sobic.001G110200.1	Unknown	Unknown				-7.7164		-7.2875	-7.6846		-7.0304	0	4	0	4
SCEZRT2019D08.g	Sobic.006G147400.1	Unknown	Unknown		-4.7475								0	1	0	1
SCEZRZ1013A11.g		Unknown	Unknown				-2.4791						0	1	0	1
SCEZRZ1016C10.g		Unknown	Unknown				-2.1632			-6.4479	-5.4771	-6.6573	0	4	0	4
SCEZRZ1016E04.g		Unknown	Unknown	-4.9617						2.4325		4.7799	2	1	0	3
SCEZRZ3015D02.g		Unknown	Unknown				-6.5882	-6.7256		-5.6448			0	3	0	3
SCEZRZ3016H07.g	Sobic.003G256300.1	Unknown	Unknown				3.6668	3.3851	2.8413				3	0	0	3
SCEZRZ3018E03.g		Unknown	Unknown	4.2931		3.7352							2	0	0	2
SCEZRZ3018H02.g	Sobic.007G150000.1	Unknown	Unknown						2.5365				1	0	0	1
SCEZRZ3019D08.g	Sobic.005G031100.1	Unknown	Unknown					-3.0711					0	1	0	1
SCEZRZ3019D12.g	Sobic.007G049700.1	Unknown	Unknown	3.3065	3.8654								2	0	0	2
SCEZRZ3051E05.g	Sobic.001G001000.1	Unknown	Unknown						4.0768				1	0	0	1
SCEZRZ3095H04.g	Sobic.007G077100.1	Unknown	Unknown								5.4917	5.6233	2	0	0	2
SCEZRZ3099H05.g	Sobic.001G536500.1	Unknown	Unknown				-6.6684	-6.6618	-7.2468				0	3	0	3
SCEZST3148D08.g		Unknown	Unknown	5.7934	5.3111	6.8944						4.7113	4	0	0	4
SCEZST3151H02.g	Sobic.002G026300.1	Unknown	Unknown								4.483		1	0	0	1
SCJFFL3C04B03.g	Sobic.007G037100.1	Unknown	Unknown						-3.1191				0	1	0	1
SCJFHR1C01A12.g	Sobic.010G232000.1	Unknown	Unknown					-6.6612					0	1	0	1
SCJFLR1013G02.g	Sobic.001G053100.1	Unknown	Unknown				-4.4744	-4.8226	-4.6232	-4.5164	-4.3132	-4.4889	0	6	0	6
SCJFLR1017G05.g		Unknown	Unknown				-7.7987	-7.0867	-7.2867	-7.1755	-6.7432	-6.6317	0	6	0	6
SCJFLR1035B02.g	Sobic.003G413500.1	Unknown	Unknown			-3.8996							0	1	0	1
SCJFLR1035G04.g	Sobic.010G094800.1	Unknown	Unknown				-2.6919						0	1	0	1
SCJFLR1074C10.g	Sobic.006G054300.1	Unknown	Unknown	2.7909	3.2058								2	0	0	2
SCJFRT1061G09.g	Sobic.007G190200.1	Unknown	Unknown				-2.3562	-3.6568			-3.4554		0	3	0	3
SCJFRT1062E12.g		Unknown	Unknown								-4.4244		0	1	0	1
SCJFRZ1007F03.g	Sobic.010G205800.1	Unknown	Unknown							-6.29		-6.2256	0	2	0	2
SCJFRZ2005C05.g		Unknown	Unknown	2.217		2.2301							2	0	0	2
SCJFRZ2005G11.g	Sobic.002G405600.1	Unknown	Unknown			-3.2646							0	1	0	1
SCJFRZ2007H01.g	Sobic.007G196600.1	Unknown	Unknown							3.7629			1	0	0	1
SCJFRZ2010C10.g		Unknown	Unknown				-7.3955	-6.3325	-6.5908	-6.6322	-5.8917	-6.4967	0	6	0	6
SCJFRZ2010E02.g	Sobic.004G055800.2	Unknown	Unknown							-3.535	-4.0646	-3.1032	0	3	0	3
SCJFRZ2010G03.g		Unknown	Unknown									-5.6026	0	1	0	1
SCJFRZ2011F10.g		Unknown	Unknown				5.3621	5.7844	5.3952				3	0	0	3
SCJFRZ2011H02.g		Unknown	Unknown				5.535		7.0887	5.2444		6.3321	4	0	0	4
SCJFRZ2025E01.g	Sobic.009G183000.1	Unknown	Unknown			-2.6705							0	1	0	1
SCJFRZ2025H06.g		Unknown	Unknown							-6.1209			0	1	0	1
SCJFRZ2029F04.g	Sobic.001G531900.1	Unknown	Unknown			1.5458							1	0	0	1
SCJFRZ2032A04.g	Sobic.006G143400.1	Unknown	Unknown		-3.0451								0	1	0	1
SCJFST1014A05.g		Unknown	Unknown	4.4144									1	0	0	1
SCJFST1014E10.b	Sobic.003G267800.1	Unknown	Unknown	-6.6195	-6.905	-6.065	-5.3629			-6.4437			0	5	0	5
SCJFST1016C10.g	Sobic.001G307800.1	Unknown	Unknown	-1.8887									0	1	0	1
SCJFST1047H08.g		Unknown	Unknown							2.9424			1	0	0	1
SCJLFL1047H01.g	Sobic.006G232900.1	Unknown	Unknown	2.0558		3.7633							2	0	0	2
SCJLFL4183G10.g	Sobic.008G114000.1	Unknown	Unknown		4.2959			4.975					2	0	0	2
SCJLLR1033B04.g		Unknown	Unknown				3.3099	3.2689	3.8998	3.3416		3.837	5	0	0	5
SCJLLR1102D04.g	Sobic.002G348300.1	Unknown	Unknown		3.5831								1	0	0	1
SCJLLR1103A05.g		Unknown	Unknown							-2.1819			0	1	0	1
SCJLLR1104B07.g		Unknown	Unknown				-7.7069	-6.9799	-7.0643	-7.425	-6.1954	-6.7168	0	6	0	6
SCJLLR1107C05.g	Sobic.001G308400.1	Unknown	Unknown				2.9021						1	0	0	1
SCJLLR1107F01.g	Sobic.008G136100.1	Unknown	Unknown		2.8013								1	0	0	1
SCJLLR1107G06.g	Sobic.002G333700.1	Unknown	Unknown						-4.8996			-5.0472	0	2	0	2
SCJLLR1108B01.g	Sobic.006G231200.1	Unknown	Unknown							-2.9804			0	1	0	1
SCJLLR2006B06.g		Unknown	Unknown		-2.3419	-2.0343							0	2	0	2
SCJLRT1006B11.g	Sobic.009G217500.1	Unknown	Unknown		-3.0102	-2.6311							0	2	0	2
SCJLRT1018A08.g		Unknown	Unknown						6.4444				1	0	0	1
SCJLRT1020A06.g	Sobic.006G087700.1	Unknown	Unknown			-1.964							0	1	0	1
SCJLRZ1020H06.g	Sobic.005G231300.1	Unknown	Unknown		5.5151			5.7088					2	0	0	2
SCJLRZ1024B01.g	Sobic.003G044600.1	Unknown	Unknown	-2.5187			-3.5439						0	2	0	2
SCJLRZ1025A05.g		Unknown	Unknown	3.2256									1	0	0	1
SCJLRZ1027E06.g		Unknown	Unknown	2.5858		3.5475							2	0	0	2
SCJLRZ3075H06.g	Sobic.010G047600.1	Unknown	Unknown		7.0061			8.0896			7.8564		3	0	0	3
SCJLST1024H09.g	Sobic.010G104400.1	Unknown	Unknown	-2.6087									0	1	0	1
SCJLST1025F01.g		Unknown	Unknown				-5.676	-5.6412	-6.0056	-5.7985	-6.3064	-5.9755	0	6	0	6
SCJLST1027D09.g	Sobic.001G310300.1	Unknown	Unknown		5.1509			5.1283					2	0	0	2
SCMCAM1099H01.g		Unknown	Unknown			-5.1							0	1	0	1
SCMCAM2080E02.g	Sobic.003G046400.1	Unknown	Unknown				2.3392	5.5836					2	0	0	2
SCMCCL6027C07.g	Sobic.009G167000.1	Unknown	Unknown		-4.1717								0	1	0	1
SCMCCL6055B02.g	Sobic.004G139400.1	Unknown	Unknown							-2.9101			0	1	0	1
SCMCRT2086A10.g		Unknown	Unknown									4.365	1	0	0	1
SCMCRT2107H08.g		Unknown	Unknown						3.9899			4.0209	2	0	0	2
SCMCRT2108C05.g	Sobic.002G113500.1	Unknown	Unknown		-2.1718	-2.184							0	2	0	2
SCMCRZ3068E01.g		Unknown	Unknown									3.7889	1	0	0	1
SCMCST1057H05.g		Unknown	Unknown				-3.7156						0	1	0	1
SCQGAD1066H11.g	Sobic.003G250500.1	Unknown	Unknown				-5.525	-5.3695	-6.3784	-5.4383	-5.5858	-6.1	0	6	0	6
SCQGAM1046G06.g	Sobic.002G117700.1	Unknown	Unknown					2.1857					1	0	0	1
SCQGAM2028B12.g	Sobic.003G032900.1	Unknown	Unknown		-3.0791								0	1	0	1
SCQGFL4079E03.g	Sobic.005G052800.1	Unknown	Unknown			-2.2642	-5.858	-6.3684	-6.3481		-5.6684	-6.3526	0	6	0	6
SCQGHR1010F03.g		Unknown	Unknown									3.4657	1	0	0	1
SCQGLB1027B06.g	Sobic.001G014200.1	Unknown	Unknown						-3.5988				0	1	0	1
SCQGLB1028B11.g		Unknown	Unknown				-4.3887		-4.4303	-5.9313	-4.3554	-5.4146	0	5	0	5
SCQGLB1030B10.g	Sobic.001G052300.1	Unknown	Unknown							2.8858			1	0	0	1
SCQGLB1038A07.g	Sobic.005G131000.1	Unknown	Unknown	-3.0489									0	1	0	1
SCQGLR1085D04.g	Sobic.003G085600.1	Unknown	Unknown				-6.2942	-5.9568	-6.6844	-6.2037	-5.9732	-6.6895	0	6	0	6
SCQGLR1088H07.g		Unknown	Unknown	4.4553		7.016							2	0	0	2
SCQGLR2010E09.g	Sobic.004G268200.1	Unknown	Unknown							2.9404			1	0	0	1
SCQGLR2017A03.g	Sobic.010G054800.1	Unknown	Unknown		3.539			4.1096					2	0	0	2
SCQGLR2017H08.g	Sobic.005G041400.1	Unknown	Unknown		4.4903								1	0	0	1
SCQGRT1039C10.g		Unknown	Unknown	3.7221		3.8552	3.921						3	0	0	3
SCQGSB1141F01.g	Sobic.003G271200.1	Unknown	Unknown								4.0265		1	0	0	1
SCQGST1031B03.g		Unknown	Unknown				-7.6954			-6.948			0	2	0	2
SCQGST1032B09.g		Unknown	Unknown	-3.2803					2.146				1	1	0	2
SCQGST3153C06.g	Sobic.007G010000.1	Unknown	Unknown				3.2699		3.8903				2	0	0	2
SCQSAD1059E10.g		Unknown	Unknown	2.9688									1	0	0	1
SCQSAM1034G05.g	Sobic.004G149700.1	Unknown	Unknown			4.3018							1	0	0	1
SCQSAM2098G12.g		Unknown	Unknown				5.1465		3.5365	5.7967	5.3051	5.88	5	0	0	5
SCQSFL3035C02.g	Sobic.004G226200.1	Unknown	Unknown		2.0983								1	0	0	1
SCQSFL3036D03.g	Sobic.009G036700.1	Unknown	Unknown			-3.4756						-2.0883	0	2	0	2
SCQSFL3037F08.b	Sobic.001G485600.1	Unknown	Unknown	3.005			3.7229	4.8123	4.905			5.2736	5	0	0	5
SCQSHR1022A01.g		Unknown	Unknown							-4.5471			0	1	0	1
SCQSLB1049F08.g	Sobic.004G092000.1	Unknown	Unknown							5.635	5.3108	5.8913	3	0	0	3
SCQSLB1052A10.g	Sobic.010G190700.1	Unknown	Unknown		3.1717								1	0	0	1
SCQSLR1090A05.g	Sobic.007G077000.1	Unknown	Unknown	-2.7564									0	1	0	1
SCQSRT1036H11.g	Sobic.003G248000.1	Unknown	Unknown	-8.068	-8.2456	-6.8443				2.9199		2.8013	2	3	0	5
SCQSRT2031F04.g		Unknown	Unknown				3.4157	3.6683	3.7001				3	0	0	3
SCQSST1039H04.g		Unknown	Unknown				-4.1578		-4.9044	-4.8009		-4.7325	0	4	0	4
SCRFAD1116H05.g		Unknown	Unknown			-4.0412							0	1	0	1
SCRFAM1027E09.g		Unknown	Unknown	3.9285									1	0	0	1
SCRFAM1029A07.g	Sobic.007G028600.1	Unknown	Unknown		2.5958	2.131	1.7722	2.6809	2.5551				5	0	0	5
SCRFAM1029C06.g	Sobic.008G108000.1	Unknown	Unknown		4.5121								1	0	0	1
SCRFAM2074A09.g		Unknown	Unknown	-5.015									0	1	0	1
SCRFFL1029C05.g		Unknown	Unknown				-7.0833	-5.9709		-3.867			0	3	0	3
SCRFFL4009G09.b	Sobic.004G203700.1	Unknown	Unknown									5.8721	1	0	0	1
SCRFFL5036H03.g		Unknown	Unknown	-2.6779									0	1	0	1
SCRFHR1009A06.g		Unknown	Unknown				-6.7599			-4.3954	-4.7573		0	3	0	3
SCRFLB1055H11.g	Sobic.005G169700.1	Unknown	Unknown				-3.464	-3.0576					0	2	0	2
SCRFLR1012F08.g		Unknown	Unknown				-3.4749			-3.0309			0	2	0	2
SCRFLR1034H04.g	Sobic.009G002900.1	Unknown	Unknown				-6.6315		-7.1539	-6.7129		-6.8618	0	4	0	4
SCRFLR2021E07.g		Unknown	Unknown						-4.858				0	1	0	1
SCRFRZ3055F03.g	Sobic.010G110800.1	Unknown	Unknown			3.5358							1	0	0	1
SCRFST1041C02.g	Sobic.001G300000.1	Unknown	Unknown	-3.885	-3.9837					-3.4764			0	3	0	3
SCRLFL3004A12.b	Sobic.001G181500.1	Unknown	Unknown	-6.3531	-6.2425	-5.8637				3.1452		2.9969	2	3	0	5
SCRLFL4059G07.g		Unknown	Unknown							6.2558	5.6068	5.8356	3	0	0	3
SCRLLB2031A02.g		Unknown	Unknown				3.1599		3.5496	2.5481		3.4113	4	0	0	4
SCRLLR1038E02.g	Sobic.003G357200.1	Unknown	Unknown								-2.9931		0	1	0	1
SCRLLR1038F07.g	Sobic.006G194300.1	Unknown	Unknown	-2.6943									0	1	0	1
SCRLLR1059D12.g		Unknown	Unknown			-4.3953							0	1	0	1
SCRLRZ3113A05.g	Sobic.007G074200.1	Unknown	Unknown		-6.9309	-6.8552				7.3356	4.4668		2	2	0	4
SCRUFL1022G07.g		Unknown	Unknown	-4.9856									0	1	0	1
SCRUFL1118D06.g	Sobic.004G005900.2	Unknown	Unknown				-7.1397		-6.9419			-3.9897	0	3	0	3
SCRUFL3060H07.g		Unknown	Unknown	-5.473									0	1	0	1
SCRUFL3066B09.g	Sobic.006G178600.1	Unknown	Unknown	-3.6884			-4.0009		-3.9099			-3.9305	0	4	0	4
SCRUHR1073A05.g		Unknown	Unknown						3.8044				1	0	0	1
SCRULB1057E04.g		Unknown	Unknown									3.3225	1	0	0	1
SCRULB1059B11.g	Sobic.004G341800.1	Unknown	Unknown							3.3756			1	0	0	1
SCRULR1020E05.g		Unknown	Unknown				-3.5104	-4.1509	-3.9489		-3.7267	-3.781	0	5	0	5
SCRURT2006H09.g	Sobic.001G488000.1	Unknown	Unknown								4.012		1	0	0	1
SCRURT2009A05.g	Sobic.001G215900.1	Unknown	Unknown			5.2258			3.4133				2	0	0	2
SCRURT2014D05.g	Sobic.009G139400.1	Unknown	Unknown		-2.9878			-3.5779					0	2	0	2
SCRUSB1062D05.g	Sobic.003G439100.1	Unknown	Unknown		-2.1032								0	1	0	1
SCRUSB1063C07.g		Unknown	Unknown				-7.6077	-6.8219	-7.4861	-4.4035		-4.1739	0	5	0	5
SCSBFL1041A02.g		Unknown	Unknown		-6.4691								0	1	0	1
SCSBFL1106F08.g		Unknown	Unknown		3.475						4.7748		2	0	0	2
SCSBFL1108D11.g	Sobic.003G444500.1	Unknown	Unknown								5.5033		1	0	0	1
SCSBFL5014D03.g	Sobic.003G316600.1	Unknown	Unknown	-3.7475									0	1	0	1
SCSBFL5016B07.g	Sobic.005G009200.1	Unknown	Unknown	-6.8517	-6.6968								0	2	0	2
SCSBFL5020G01.g		Unknown	Unknown	3.6016			3.742						2	0	0	2
SCSBRZ2021B02.g		Unknown	Unknown				3.2781		4.5312				2	0	0	2
SCSBSB1052D05.g	Sobic.002G320900.1	Unknown	Unknown	-5.8468		-5.065							0	2	0	2
SCSBSD1029C06.g	Sobic.004G187300.1	Unknown	Unknown				4.93						1	0	0	1
SCSBSD2029B08.g		Unknown	Unknown			-2.7194			-5.6049			-4.1419	0	3	0	3
SCSBSD2030A01.g	Sobic.009G007100.1	Unknown	Unknown			4.1897							1	0	0	1
SCSBSD2030A04.g	Sobic.002G166000.1	Unknown	Unknown	2.0025					-6.8425			-6.4805	1	2	0	3
SCSBST3094H04.g	Sobic.006G219900.1	Unknown	Unknown	-5.0487									0	1	0	1
SCSFAD1068D11.g	Sobic.004G352500.1	Unknown	Unknown				-3.3516			-3.0932			0	2	0	2
SCSFAD1070F08.g	Sobic.010G002900.1	Unknown	Unknown					4.695					1	0	0	1
SCSFAD1108F01.g		Unknown	Unknown	-5.8562	-6.563								0	2	0	2
SCSFAM1078H08.g		Unknown	Unknown					3.8078					1	0	0	1
SCSFFL3090F01.g		Unknown	Unknown				6.4823	6.4945	7.8433				3	0	0	3
SCSFFL3092C05.g		Unknown	Unknown				3.8935						1	0	0	1
SCSFRT2068D05.g	Sobic.003G253700.1	Unknown	Unknown			1.66						1.946	2	0	0	2
SCSFRT2068F02.g		Unknown	Unknown	5.001		5.2403							2	0	0	2
SCSFRT2072G09.g	Sobic.002G263900.1	Unknown	Unknown	3.2213	3.7832								2	0	0	2
SCSFSB1102C12.g		Unknown	Unknown	-7.4287	-5.2639		-6.8874			-4.5697			0	4	0	4
SCSFST1066C11.g	Sobic.003G421300.1	Unknown	Unknown							-2.7265			0	1	0	1
SCSFST3076D05.g	Sobic.005G034600.1	Unknown	Unknown				-4.4472	-4.2126	-4.9556	-5.0675	-4.743	-5.5526	0	6	0	6
SCSFST3076H09.g	Sobic.006G209300.1	Unknown	Unknown								4.5818		1	0	0	1
SCSGAD1007C09.g	Sobic.003G397200.1	Unknown	Unknown			1.5406							1	0	0	1
SCSGAD1008H12.g	Sobic.002G290900.1	Unknown	Unknown		4.8228								1	0	0	1
SCSGAM2075D03.g	Sobic.001G531700.1	Unknown	Unknown		-3.064								0	1	0	1
SCSGAM2102C11.g	Sobic.007G122500.1	Unknown	Unknown							3.4244			1	0	0	1
SCSGAM2103C12.g	Sobic.003G283500.1	Unknown	Unknown					3.147					1	0	0	1
SCSGFL4031B12.g	Sobic.009G120200.1	Unknown	Unknown	4.8003									1	0	0	1
SCSGFL4C01G09.g	Sobic.001G312800.1	Unknown	Unknown		-5.4509								0	1	0	1
SCSGFL5C02F01.g		Unknown	Unknown	-6.767	-6.2948	-5.3548				-6.1974			0	4	0	4
SCSGFL5C05D03.g		Unknown	Unknown				4.7626		4.6606			3.8567	3	0	0	3
SCSGFL5C08E01.g		Unknown	Unknown	3.1648									1	0	0	1
SCSGHR1067G05.g		Unknown	Unknown	2.336		3.2035							2	0	0	2
SCSGLR1025D03.g	Sobic.003G214000.1	Unknown	Unknown						-7.213	-5.9661		-6.0612	0	3	0	3
SCSGLR1084B09.g	Sobic.003G175200.2	Unknown	Unknown				3.2244						1	0	0	1
SCSGLV1007G12.b		Unknown	Unknown							-6.0741			0	1	0	1
SCSGRT2064G09.g	Sobic.010G202900.1	Unknown	Unknown	2.9289									1	0	0	1
SCSGST1068B03.g	Sobic.002G409900.1	Unknown	Unknown			-5.0616							0	1	0	1
SCSGST1069H03.g		Unknown	Unknown				3.307						1	0	0	1
SCSGST1071E09.g		Unknown	Unknown	2.1723									1	0	0	1
SCSGST1071G07.g		Unknown	Unknown				-4.4393	-3.865	-4.2397	-4.4144	-4.1275	-4.2341	0	6	0	6
SCSGST3118D10.g		Unknown	Unknown			2.155							1	0	0	1
SCUTAM2005B05.g		Unknown	Unknown				-4.734			-4.7025			0	2	0	2
SCUTAM2010F11.g	Sobic.003G146400.1	Unknown	Unknown	-2.3061									0	1	0	1
SCUTCL6035F07.g	Sobic.006G196700.1	Unknown	Unknown				5.0003						1	0	0	1
SCUTFL1055C05.g	Sobic.005G176200.1	Unknown	Unknown	2.8752									1	0	0	1
SCUTFL1055C05.g	Sobic.005G176200.1	Unknown	Unknown		-4.8452	-5.0684	-4.7756			-7.235	-5.9411	-6.6212	0	6	0	6
SCUTHR1063G07.b		Unknown	Unknown		-3.6697								0	1	0	1
SCUTHR1063G08.g		Unknown	Unknown								3.7525		1	0	0	1
SCUTLR1037C01.g		Unknown	Unknown				-4.2697						0	1	0	1
SCUTLR1058H04.g		Unknown	Unknown			-8.272			-8.1666				0	2	0	2
SCUTRZ2022D02.g		Unknown	Unknown				-4.5397						0	1	0	1
SCUTRZ2022D04.g		Unknown	Unknown								-5.4796		0	1	0	1
SCUTRZ2022E05.g		Unknown	Unknown			-2.2197			-2.6583			-2.6018	0	3	0	3
SCUTRZ3069H08.g		Unknown	Unknown		-3.7368	-3.7836		-5.095					0	3	0	3
SCUTRZ3106F01.g		Unknown	Unknown		6.1138	5.344	5.9081	6.0717					4	0	0	4
SCUTSB1032A04.g	Sobic.001G438500.1	Unknown	Unknown					5.6439					1	0	0	1
SCUTSB1073D03.g	Sobic.006G046600.1	Unknown	Unknown		2.8912								1	0	0	1
SCUTSD2088D02.g	Sobic.002G039600.1	Unknown	Unknown				-4.8446						0	1	0	1
SCVPAM1055E12.g	Sobic.001G158000.1	Unknown	Unknown								4.7227		1	0	0	1
SCVPAM1055F12.g	Sobic.004G250600.1	Unknown	Unknown		4.0438								1	0	0	1
SCVPAM2068G12.g		Unknown	Unknown							-3.8896			0	1	0	1
SCVPFL1138E03.b	Sobic.010G231500.1	Unknown	Unknown							-2.0743		-2.0232	0	2	0	2
SCVPFL3046G12.b		Unknown	Unknown	-6.7731			4.335	6.4151		4.2117	6.5713		4	1	0	5
SCVPFL3047F01.g	Sobic.003G190300.1	Unknown	Unknown				4.6596						1	0	0	1
SCVPHR1090F10.g	Sobic.009G036000.1	Unknown	Unknown					-3.739					0	1	0	1
SCVPHR1094H06.g	Sobic.002G369000.1	Unknown	Unknown	-1.8677			-2.9705						0	2	0	2
SCVPLB1020B12.g		Unknown	Unknown					-5.8475			-5.8833	-6.9683	0	3	0	3
SCVPLB2C03D02.g		Unknown	Unknown	-6.8117	-5.6021		-6.2243		-6.4609				0	4	0	4
SCVPLB2C03G03.g	Sobic.001G498700.1	Unknown	Unknown						3.5484				1	0	0	1
SCVPLR1028G07.g	Sobic.007G136700.1	Unknown	Unknown				-2.17						0	1	0	1
SCVPLR2005B04.g	Sobic.007G194200.1	Unknown	Unknown							-5.7848			0	1	0	1
SCVPLR2005B09.g	Sobic.003G424500.1	Unknown	Unknown	-2.935									0	1	0	1
SCVPLR2027F06.g		Unknown	Unknown				-2.67		-2.4665				0	2	0	2
SCVPRT2073A12.g	Sobic.002G034800.1	Unknown	Unknown					-3.3958					0	1	0	1
SCVPRT2073F02.g	Sobic.002G415600.1	Unknown	Unknown							3.8019			1	0	0	1
SCVPRT2073H09.g	Sobic.003G291000.1	Unknown	Unknown									4.1581	1	0	0	1
SCVPRT2075E05.g	Sobic.005G125000.1	Unknown	Unknown				-2.1831			-3.1187			0	2	0	2
SCVPRT2078D10.g	Sobic.007G074200.1	Unknown	Unknown							5.7465			1	0	0	1
SCVPRT2080A07.g	Sobic.001G470800.1	Unknown	Unknown					2.4225					1	0	0	1
SCVPRZ2038C03.g	Sobic.001G509300.1	Unknown	Unknown	-2.8917									0	1	0	1
SCVPRZ2038H10.g		Unknown	Unknown		-2.3431								0	1	0	1
SCSGAD1006C03.g	Sobic.007G186000.1	Vitamin and Cofactor metabolism	Biotin synthase							-5.0039	-4.2795	-4.9533	0	3	0	3

## Sheet: A and M values
			S. officinarum												S. robustum												S. spontaneum
			Immature internodes				Intermediate Internodes				Leaf+1				Immature internodes				Intermediate Internodes				Leaf+1				Immature internodes				Intermediate Internodes				Leaf+1
			Replicate 1		Replicate 2		Replicate 1		Replicate 2		Replicate 1		Replicate 2		Replicate 1		Replicate 2		Replicate 1		Replicate 2		Replicate 1		Replicate 2		Replicate 1		Replicate 2		Replicate 1		Replicate 2		Replicate 1		Replicate 2
SAS	Functional Category	Annotation	A	M	A	M	A	M	A	M	A	M	A	M	A	M	A	M	A	M	A	M	A	M	A	M	A	M	A	M	A	M	A	M	A	M	A	M
SCEPRZ1010D11.g	AminoAcid and nitrogen metabolism	Amino acid carrier	11.2564	-0.4777	11.8394	-0.372261	12.9657	1.24911	12.273	0.885163	10.5083	-2.26991	11.6364	-1.77369	12.1718	0.896214	12.1355	0.797019	12.5138	1.23451	12.809	1.60215	11.4095	-0.999532	12.1732	-1.72224	12.4203	1.68907	11.8214	0.00101055	11.7875	-0.281316	11.5296	0.147862	11.5893	-0.733841	11.7839	-1.24078
SCEPRZ1010D11.g	AminoAcid and nitrogen metabolism	Amino acid carrier	11.324	-0.481003	11.6614	-0.509575	13.076	1.26745	12.3542	0.849451	10.58	-2.26661	11.7361	-1.64955	12.0297	0.992997	12.0925	0.790933	12.5123	1.23218	12.9901	1.6514	11.4477	-1.11959	11.6765	-1.55529	12.5282	1.77762	11.8436	0.0470593	11.9317	-0.327151	11.9053	0.129287	11.6311	-0.942609	11.7919	-1.22405
SCMCLR1123H12.g	AminoAcid and nitrogen metabolism	Aspartic proteinase nepenthesin-2	8.37134	-5.95509	8.95333	-7.57802	7.85948	-9.23186	9.20905	-6.66801	4.51757	-1.97688	5.68559	-3.72625	8.03013	-7.5001	8.25433	-7.94014	8.88095	-6.9208	8.59212	-7.76138	4.95329	-2.9139	6.37181	-3.12078	11.9328	1.27918	12.1014	-0.300874	12.2364	0.0103503	13.1264	2.06818	6.2827	-2.81929	6.80705	-1.27422
SCMCLR1123H12.g	AminoAcid and nitrogen metabolism	Aspartic proteinase nepenthesin-2	7.06423	-8.10751	8.4943	-7.3502	7.59029	-9.36517	8.42028	-7.22463	4.71964	-1.71568	5.73083	-3.48923	7.36988	-7.60231	8.5994	-6.6881	8.09449	-7.9998	8.27578	-7.82067	5.28162	-1.73207	5.74621	-3.25406	11.72	1.24486	12.107	-0.386923	12.0858	-0.0272504	12.9373	2.01754	4.81684	-2.56893	6.49711	-1.35731
SCJFST1015A07.g	AminoAcid and nitrogen metabolism	Aspartic proteinase oryzasin-1;	7.9047	0.448562	7.10106	-0.803956	9.97294	5.16112	8.02255	5.41436	3.74308	-0.0780784	3.71597	0.542018	7.82295	0.0490016	7.5792	-0.431307	9.69592	5.23874	8.08107	4.95584	3.6381	-0.0589623	5.84419	1.08842	8.68258	2.29752	8.20716	-0.418879	5.1359	-1.98286	10.2087	4.72345	5.57976	-0.0864309	3.56993	0.113484
SCJFST1015A07.g	AminoAcid and nitrogen metabolism	Aspartic proteinase oryzasin-1;	7.58876	0.193858	8.13731	-0.292366	10.5247	5.44788	7.83918	7.57763	4.10426	0.0672927	3.78869	0.531582	7.65921	-0.0423145	7.6707	-0.495665	9.51019	5.52136	8.09845	5.36891	3.93624	-0.271112	3.84357	0.60229	8.78369	2.01626	8.16538	-0.200633	5.31724	-1.73035	9.17934	8.31516	4.07513	-0.295092	3.82444	0.34017
SCJFRZ2029B03.g	AminoAcid and nitrogen metabolism	CTP synthase	11.9936	-0.486306	12.3086	-0.455528	10.7892	2.39947	10.7056	-0.649191	10.8292	0.207213	11.5606	-0.589019	12.9042	1.33941	12.9807	1.07812	11.5731	2.4579	11.9691	2.80863	12.2507	2.35271	12.27	1.33563	12.3177	0.165729	12.5055	-0.172649	8.71891	-0.729607	11.0476	0.417564	11.164	0.992577	11.5096	-0.203856
SCJFRZ2029B03.g	AminoAcid and nitrogen metabolism	CTP synthase	12.0022	-0.602459	12.2524	-0.551973	10.8483	2.61952	10.765	-0.522907	10.9003	0.169027	11.4896	-0.625564	12.8638	1.39571	12.8425	0.797424	11.6624	2.45169	12.1338	3.04049	12.209	2.18236	12.2805	1.26812	12.3345	0.191417	12.4897	-0.129794	8.77403	-1.09642	11.1308	0.400859	11.2016	1.02578	11.6188	-0.096917
SCEQRT1029F09.g	AminoAcid and nitrogen metabolism	Glutamate decarboxylase (EC 4.1.1.15)	8.2773	0.364536	8.60111	0.266963	10.6832	3.80034	9.23205	4.09553	5.74068	0.160629	7.39469	-2.35279	9.10104	1.8448	9.30799	1.62259	9.77152	3.95532	10.5113	4.64036	6.36442	-0.189772	6.27404	-4.24385	9.89301	2.9321	8.98969	1.12356	9.40384	4.42189	10.8862	5.67935	7.25954	1.89913	8.918	1.01813
SCEQRT1029F09.g	AminoAcid and nitrogen metabolism	Glutamate decarboxylase (EC 4.1.1.15)	8.24264	0.29364	8.61302	0.59266	10.7627	3.79898	9.31712	4.27817	5.90129	-0.144666	7.47267	-2.10777	8.93034	2.03678	8.97106	2.17072	9.7783	3.71242	10.1441	4.85954	5.58343	-0.531867	8.02725	-1.37413	9.72626	2.60122	9.06496	1.2702	9.3562	3.8105	10.8529	5.44954	7.05903	2.22409	9.05941	0.81436
SCBGLR1096H12.g	AminoAcid and nitrogen metabolism	Methylcrotonoyl-CoA carboxylase beta chain	12.0528	0.234764	11.9914	0.615543	11.617	0.77379	11.9779	0.353044	12.106	0.468081	12.4689	0.505051	10.3404	-3.33698	10.0305	-2.76588	10.2618	-2.44778	10.3366	-2.966	11.1147	-2.05635	11.2252	-1.71031	10.0998	-3.52404	10.1306	-2.7218	10.0413	-1.86287	9.88994	-3.29427	10.5247	-3.44001	10.3489	-3.29286
SCBGLR1096H12.g	AminoAcid and nitrogen metabolism	Methylcrotonoyl-CoA carboxylase beta chain	12.2321	0.15694	12.1655	0.510276	11.7026	0.805063	12.0404	0.372691	12.306	0.503398	12.6539	0.49423	10.6524	-3.36002	10.2724	-2.61779	10.3431	-2.50915	10.2774	-3.19914	11.2989	-2.17782	11.4081	-1.91056	10.2516	-3.83512	10.251	-2.81347	10.2174	-2.18337	9.90441	-3.39098	10.4003	-3.5255	10.8116	-3.19364
SCMCST1049H08.g	AminoAcid and nitrogen metabolism	Nicotianamine synthase 3	13.601	0.434287	13.6702	0.855144	13.1922	3.14568	12.4693	2.09614	12.79	-1.77932	13.1634	-1.35768	13.9736	1.15184	13.801	1.64385	13.0388	2.81618	13.2474	3.44731	13.4261	-1.25927	13.0828	-1.06923	13.8077	0.897989	13.2468	-0.343637	12.4998	1.85763	10.8214	-0.989328	13.7462	-0.400482	13.3882	-0.371377
SCMCST1049H08.g	AminoAcid and nitrogen metabolism	Nicotianamine synthase 3	13.1465	0.422893	13.2768	0.883806	12.3971	2.98784	11.3281	2.11025	11.786	-1.69744	12.2059	-1.47044	13.3185	1.14142	11.2449	1.72044	12.435	2.66984	11.8343	3.39848	12.9214	-1.28632	12.3269	-1.0149	12.6696	0.907778	12.6463	-0.279697	10.9646	2.06182	9.87545	-0.728797	12.9506	-0.286945	12.7776	-0.48009
SCJLLR1011D09.g	AminoAcid and nitrogen metabolism	Prephenate dehydratase (PDT)]	7.31079	-1.45096	9.50293	-4.49373	11.8979	-2.77197	10.7221	-1.53701	11.358	-1.2847	11.4276	-1.87037	5.58008	-4.44495	9.86949	-2.92501	11.1478	-2.56063	10.4072	-4.69407	11.2028	-2.12953	11.645	-1.03808	8.96663	2.64214	11.5474	-0.301369	12.1122	-2.06046	11.3227	0.15528	11.2939	-1.4939	11.9487	-0.460445
SCJLLR1011D09.g	AminoAcid and nitrogen metabolism	Prephenate dehydratase (PDT)]	7.10211	-1.35119	9.26606	-4.84695	11.843	-2.80624	10.4817	-1.4599	11.2663	-1.34608	11.386	-1.89113	6.01299	-4.09097	8.6532	-5.41153	10.9673	-2.69002	10.372	-4.69263	11.1286	-2.00674	11.681	-1.11922	9.0066	2.33607	11.576	-0.322887	12.1719	-2.11674	11.1382	0.179601	11.1289	-1.56172	12.1172	-0.49879
SCRLCL6031A08.g	AminoAcid and nitrogen metabolism	Probable isoaspartyl peptidase/L-asparaginase	10.9957	-1.78457	12.0307	-2.16	12.9317	-1.22631	13.038	-0.828407	16.5642	-0.47006	16.5947	0.751683	11.2331	-1.16362	11.5474	-1.37344	12.3404	-1.69047	12.7227	-1.52377	16.6622	-0.965189	16.8165	-1.26212	12.3158	0.989736	12.4789	0.193355	13.7049	0.292629	12.0678	-1.86603	16.9999	-0.609603	16.1818	0.237274
SCRLCL6031A08.g	AminoAcid and nitrogen metabolism	Probable isoaspartyl peptidase/L-asparaginase	10.8696	-1.74231	11.2461	-2.38993	12.9954	-1.29457	12.6622	-0.967217	16.7029	-0.486192	16.6776	0.355859	11.181	-1.12948	11.3117	-1.53182	12.308	-1.68924	12.7079	-1.48652	16.8168	-0.91044	16.6533	-0.189693	12.2171	0.963483	12.2825	0.254305	13.767	0.337499	12.0328	-1.80243	17.0018	-0.351433	16.032	-0.788068
SCVPST1062B05.g	AminoAcid and nitrogen metabolism	serine protease inhibitor (Serpin)	9.90944	-6.78522	10.7299	-6.36078	10.7886	-5.02375	10.3417	-4.18752	7.7957	-4.05935	8.49516	-4.03015	9.23452	-8.20771	8.99547	-8.91196	9.15787	-6.5399	9.35047	-7.39596	6.7291	-6.9368	7.30239	-6.39253	12.7879	-1.21156	13.0338	-1.5534	12.6629	-1.11542	12.0954	-0.474519	6.89109	-6.81422	7.19475	-6.33727
SCVPST1062B05.g	AminoAcid and nitrogen metabolism	serine protease inhibitor (Serpin)	9.90689	-6.74728	10.4314	-6.20738	10.6664	-4.95855	9.97606	-4.62026	7.5823	-4.50306	8.33795	-4.31263	10.1807	-5.96734	8.94888	-8.31803	9.08957	-6.78564	8.92398	-7.93464	8.1755	-4.14401	7.04292	-6.44179	12.6945	-1.28676	12.9955	-1.60679	12.4042	-1.05023	11.9403	-0.421661	7.0083	-5.92937	7.15286	-6.19826
SCCCST2004A03.g	AminoAcid and nitrogen metabolism	shikimate kinase	14.5357	-0.704478	15.0991	-0.293438	14.4374	-1.27453	15.165	-2.61921	11.559	0.0585576	11.3099	-1.86052	13.9414	-2.84093	13.3981	-2.62593	15.1911	-1.58571	14.1481	-4.69688	11.0578	-1.36927	9.73296	-0.579558	14.0389	-1.60477	14.3828	-1.41627	15.2992	2.25646	16.0295	-0.527042	11.6308	-0.536801	11.9548	-0.331509
SCCCST2004A03.g	AminoAcid and nitrogen metabolism	shikimate kinase	14.5666	-0.651787	11.7563	0.149136	14.5272	-1.28967	15.5132	-2.5065	11.4993	0.0887264	11.218	-1.77109	13.7672	-2.52756	13.4849	-2.40848	15.078	-1.59156	14.124	-4.68944	10.9602	-1.38323	12.0833	-0.331091	14.1507	-1.59514	14.2907	-1.37277	15.5835	2.28919	16.4143	-0.332358	11.6163	-0.307426	11.8773	-0.203213
SCCCRZ1C01E09.g	Biosynthesis Secondary Metabolites	Flavonol sulfotransferase-like	11.7113	-0.0848888	11.878	-2.16385	12.6338	0.830704	11.4257	0.0267872	11.9725	-0.8462	12.1988	-1.21818	10.3301	-3.24506	11.2187	-2.67484	11.2038	-1.28046	11.3475	-1.43745	12.2604	-0.771114	12.1188	-1.36464	9.25806	-4.92104	10.5144	-4.32236	12.4011	0.442438	11.9612	1.43629	11.067	-2.26389	11.9716	-1.73868
SCCCRZ1C01E09.g	Biosynthesis Secondary Metabolites	Flavonol sulfotransferase-like	11.6397	-0.0861261	11.812	-2.10147	12.7201	0.981689	11.5871	0.138543	11.8424	-0.804985	12.1335	-1.30076	10.0582	-3.3377	11.0576	-3.06606	11.1491	-1.2453	11.3435	-1.49037	12.2248	-0.758341	12.0384	-1.33222	9.40099	-4.60113	10.5538	-4.23537	12.5235	0.764311	12.1171	1.41225	11.2502	-2.20465	11.8252	-1.80507
SCJFLR1073E04.g	Biosynthesis Secondary Metabolites	strictosidine synthase	8.7031	-4.90418	9.00028	-4.97457	8.63916	-5.70083	8.39253	-5.13112	7.06866	-5.5412	8.40819	-4.27978	11.402	0.66643	11.4397	0.42121	10.9854	0.0845721	11.4915	0.369617	10.8741	0.761684	10.9776	0.783794	11.611	1.09078	11.9732	0.920898	11.3205	0.187987	10.7578	0.11502	11.0546	1.46932	11.0486	1.20567
SCJFLR1073E04.g	Biosynthesis Secondary Metabolites	strictosidine synthase	8.73728	-5.07719	9.03634	-4.9485	8.63237	-5.65153	8.27592	-5.28199	7.92462	-4.79691	7.25768	-6.64605	11.6137	0.668044	11.892	0.738124	11.1044	0.0656195	11.4717	0.255024	10.9878	0.840323	10.8332	0.598975	11.7557	0.906019	11.9527	0.801781	11.4254	0.392922	10.7872	-0.06831	11.0761	1.42938	11.2341	1.18523
SCCCSD2001E03.g	Biosynthesis Secondary Metabolites	terpene synthase	3.42383	-0.351636	3.82512	0.251493	3.57552	-0.241581	4.15254	0.241385	3.93097	0.0817129	4.56583	-1.15186	8.41236	8.81562	9.20884	9.25668	6.58101	0.0571107	8.6489	9.0377	4.59345	-1.09834	5.26713	1.07001	8.90522	6.74128	9.2074	8.03313	6.63461	4.83376	4.00719	0.290017	4.9216	0.0302711	4.30919	-0.835798
SCCCSD2001E03.g	Biosynthesis Secondary Metabolites	terpene synthase	3.36681	-0.0910388	4.59572	0.594816	3.67412	-0.299737	3.69024	0.207312	4.44886	-0.651138	5.10192	-0.623507	8.77528	8.26261	9.66184	9.99191	4.96972	1.98082	8.6952	8.82857	4.23657	-1.11335	4.71765	-1.57702	8.31072	8.20155	8.96183	8.74915	7.06121	3.7643	3.90462	0.18999	4.8019	1.39312	4.3434	-1.00132
SCQSLB1049B07.g	Carbohydrate metabolism	(Q40082) Xylose isomerase (EC 5.3.1.5)	7.10628	5.37408	7.7201	5.92692	7.43239	4.22171	7.35649	4.75953	7.1543	5.17057	6.60704	6.15605	4.34286	0.222314	3.76837	0.0408674	3.93128	-0.0706424	4.48134	0.0972706	3.58707	-0.0638247	5.25204	0.845516	4.02669	-0.765887	3.53038	-0.0416031	4.09052	-0.0106474	9.45262	0.567855	5.21622	-0.0073757	3.49692	0.0928463
SCQSLB1049B07.g	Carbohydrate metabolism	(Q40082) Xylose isomerase (EC 5.3.1.5)	7.81525	3.65984	6.5433	5.702	7.11779	4.43638	6.66944	5.33326	7.32818	4.51684	6.8266	4.69017	4.18083	-0.403495	4.36587	0.341861	4.46506	-0.194663	4.80256	-0.368094	4.20811	-0.328583	4.70746	1.52467	4.75435	-1.13253	4.00147	0.568546	4.4192	5.19222e-05	4.32345	0.543579	4.42399	-0.262688	4.20115	0.923405
SCSBFL1105F08.g	Carbohydrate metabolism	6-phosphofructokinase 3	4.66777	2.69884	4.87591	2.77558	5.85132	0.153092	3.93257	0.67762	4.68968	2.22604	4.26068	2.42569	3.72602	0.00291318	3.60575	-0.327824	3.5865	-0.0688282	4.04908	0.0850095	3.41351	-0.180323	3.45022	0.124755	5.96535	4.48693	6.33889	4.26107	5.64283	3.45381	5.76211	4.61949	5.94295	4.64027	5.33618	4.78172
SCSBFL1105F08.g	Carbohydrate metabolism	6-phosphofructokinase 3	5.04763	1.99983	4.95436	2.39594	4.7203	1.99767	4.55645	2.64275	5.74852	1.41932	4.33215	2.6314	3.60802	-0.467509	4.01308	0.302394	3.69166	-0.0382851	4.05531	0.0330543	3.5202	-0.130687	3.22836	0.216677	5.95151	4.35273	5.92761	4.46885	5.74506	3.24886	6.17767	3.83025	5.7851	3.89169	5.28664	4.69717
SCCCRZ1003C03.g	Carbohydrate metabolism	Acid phosphatase	8.73443	-1.67509	7.78374	-1.63518	8.16596	4.17069	5.96134	2.52279	4.6054	-1.87097	4.64625	-1.10534	10.7686	2.38172	10.1978	2.62431	9.39287	5.89312	9.17308	6.16548	4.61137	-2.16811	5.14301	0.97162	11.3787	3.50407	11.3149	2.53605	6.91626	2.28966	4.65435	-0.782757	6.25891	2.26477	6.18616	3.8304
SCCCRZ1003C03.g	Carbohydrate metabolism	Acid phosphatase	9.33684	-1.09665	8.28452	-2.27596	7.95546	4.76756	6.99489	2.4733	4.61661	-1.73448	4.42804	-1.56486	10.7456	2.16072	10.3979	2.67107	9.49787	5.59509	9.24881	6.01696	4.78578	-2.67718	4.46118	-1.51762	11.4223	3.40442	10.9428	2.91546	7.01785	1.81611	5.20098	-0.000432612	6.31773	2.9505	6.4895	3.49925
SCQGLB1038C03.g	Carbohydrate metabolism	aldehyde dehydrogenase	8.10942	0.811847	8.51275	1.06009	5.89351	3.75263	5.22779	2.3589	6.64278	1.12498	7.42418	2.99604	8.14794	0.723959	8.38824	0.825011	6.354	5.23189	6.71946	5.1579	6.89846	1.20114	6.57011	2.52362	8.83045	1.7741	9.04166	1.71648	3.94387	-0.0554069	4.5989	-0.688767	6.15907	4.29434	6.9942	2.47114
SCQGLB1038C03.g	Carbohydrate metabolism	aldehyde dehydrogenase	8.25588	0.783689	8.85358	1.13858	5.80397	3.64274	5.37839	3.56656	6.76955	1.4889	7.70599	2.80672	8.19654	1.04333	8.12767	0.901514	6.36495	5.20697	6.71568	5.21143	6.99479	1.15188	6.85087	2.54954	8.71899	1.6986	9.08717	1.68911	3.97168	-0.0230458	3.88851	0.0207965	6.87425	2.41074	6.73254	2.6373
SCEPAM2056A01.g	Carbohydrate metabolism	Aldose reductase	11.1221	-1.93339	10.9467	-2.33455	11.3433	-1.72156	10.852	-1.4965	10.5094	-1.12848	10.781	-2.30383	7.90639	-8.50378	7.91388	-8.08856	8.47083	-6.83643	8.62182	-7.19854	7.75601	-7.21664	7.7688	-7.61954	10.9342	-2.4794	10.7389	-3.12589	10.481	-3.19649	10.3288	-2.49667	9.49959	-3.38569	10.2129	-3.1764
SCEPAM2056A01.g	Carbohydrate metabolism	Aldose reductase	11.0827	-1.91039	11.1877	-2.10235	11.3946	-1.70683	11.1772	-1.35711	10.4171	-1.2243	10.8736	-2.24463	8.14083	-7.65411	8.80452	-6.56228	8.07825	-7.4827	9.29493	-5.88484	7.49288	-7.89465	7.97567	-7.56372	10.7626	-2.36481	10.9317	-2.85839	10.5843	-2.90985	10.4898	-2.38841	9.51102	-3.23435	10.1547	-3.38289
SCEPAM1015F07.g	Carbohydrate metabolism	Alpha-1,4 glucan phosphorylase L isozyme	11.0843	0.211347	11.6447	-0.837885	10.6741	-0.359559	9.69565	-0.132414	9.51262	-2.397	9.96578	-2.21824	11.0015	0.105986	11.2137	-0.825667	9.40944	-1.00351	10.3687	0.0220241	10.2563	-1.8283	9.49847	-3.10934	10.8404	0.0371208	11.5196	-0.633548	9.99248	-0.95935	9.11776	-0.822958	10.3334	-1.70361	10.1954	-1.11191
SCEPAM1015F07.g	Carbohydrate metabolism	Alpha-1,4 glucan phosphorylase L isozyme	11.1239	0.319553	11.5803	-0.800926	10.711	-0.254918	9.67172	-0.188315	9.75872	-2.46288	10.109	-2.32436	10.9392	0.0393435	10.9923	-0.891948	9.5288	-0.966767	10.3756	0.0870807	10.4276	-1.66146	9.4048	-3.18489	11.0553	-0.0285887	11.6842	-0.775675	10.0787	-0.956934	9.24669	-0.947957	10.2759	-1.42541	10.4653	-1.28198
SCBFRZ3005H01.g	Carbohydrate metabolism	Alpha-galactosidase	11.6544	-0.546607	11.7789	-0.458977	10.3383	0.197552	10.0252	-0.245159	9.13979	-0.478095	8.91714	-0.482121	13.0653	1.88056	12.4345	1.61821	11.1892	2.01006	11.6498	2.80615	10.4876	1.68067	9.82526	1.97599	12.354	0.891449	12.4659	0.754904	10.6198	0.870407	10.559	0.599068	9.95966	1.66635	8.72461	2.05403
SCBFRZ3005H01.g	Carbohydrate metabolism	Alpha-galactosidase	11.7965	-0.482477	11.913	-0.384521	10.5034	0.183912	10.3383	-0.118792	9.12122	-0.423245	9.09075	-0.453314	12.7639	1.9667	12.7	1.76437	11.0522	1.95285	11.7437	2.57677	10.4701	1.78353	9.7902	1.83497	12.3819	0.876302	12.5201	0.646488	10.6147	0.702869	10.4406	0.539557	9.87717	1.70887	9.94061	1.51162
SCUTLR1037C07.g	Carbohydrate metabolism	Alpha-galactosidase	12.7231	-1.51797	12.3518	-1.75907	11.9179	-0.178871	10.4259	1.21473	3.84433	-0.80674	3.6518	0.309987	11.8449	-2.49666	11.9649	-2.74541	10.657	-0.572747	10.9518	-0.775104	4.65136	2.19164	3.53697	-0.0134843	12.4555	-1.85593	12.5456	-2.09597	9.52274	-4.74357	9.22363	-0.694075	4.23307	0.0923326	4.09154	-0.396309
SCUTLR1037C07.g	Carbohydrate metabolism	Alpha-galactosidase	12.7198	-1.54106	12.5035	-1.7649	11.9519	-0.0573542	10.4061	1.1085	4.56726	-0.146408	3.98152	-0.91693	12.4482	-2.44679	12.0075	-2.77758	10.7748	-0.638579	11.0577	-0.6362	4.46106	1.68879	3.80175	0.63875	12.4743	-1.82879	12.5728	-1.96824	9.71323	-4.43092	9.37212	-0.403806	4.68032	-0.772558	3.83837	0.753115
SCSBSB1057D05.g	Carbohydrate metabolism	Alpha-glucan phosphorylase (starch phosphorylase)	13.0371	0.0552711	13.5569	-0.615858	12.7967	-0.160118	11.8353	0.633663	11.8792	-1.96874	12.0682	-2.47163	11.6991	-0.486681	13.2475	-0.866793	11.6071	-1.28783	12.5346	0.287862	12.2348	-1.79765	11.6064	-3.3295	12.9704	-0.258185	13.504	-0.707544	12.1204	-1.25974	10.9318	-0.785495	12.1461	-1.74311	12.4503	-1.21797
SCSBSB1057D05.g	Carbohydrate metabolism	Alpha-glucan phosphorylase (starch phosphorylase)	13.0803	0.0152658	13.6079	-0.530491	12.7984	-0.0968691	11.7007	0.526606	11.9368	-2.05251	12.199	-2.34821	12.8347	-0.509501	13.2384	-0.874434	11.5688	-1.20576	12.4734	0.241998	12.2961	-1.81551	11.3874	-3.2432	12.9741	-0.215606	13.5275	-0.719681	11.9063	-1.19829	10.8325	-0.837498	12.1027	-1.71768	12.3973	-1.3298
SCCCLR1048E03.g	Carbohydrate metabolism	Alpha-glucan water dikinase	11.9792	-0.180444	12.2978	-0.130764	12.1952	-0.0776074	12.1501	-0.377835	13.7654	-0.900216	14.1093	-1.33805	11.6698	-0.568803	11.7765	-0.515607	11.3613	-1.46654	11.9045	-0.856724	13.9568	-1.05802	13.4533	-2.41857	11.7383	-0.724866	11.6879	-1.18902	11.2382	-1.80815	9.93357	-1.98855	13.221	-2.07925	13.5356	-2.05658
SCCCLR1048E03.g	Carbohydrate metabolism	Alpha-glucan water dikinase	12.0019	-0.160079	12.2442	-0.178604	12.4219	-0.0320338	12.2223	-0.433376	13.7722	-0.93158	14.1543	-1.36324	11.8139	-0.556918	11.737	-0.544752	11.4631	-1.36953	12.1084	-0.774689	13.9372	-1.06732	13.5159	-2.49307	11.523	-0.793247	11.6331	-1.14681	11.4711	-1.69974	11.3123	-2.2351	13.2826	-1.93797	13.6352	-1.99425
SCUTAM2089E05.g	Carbohydrate metabolism	Beta-amylase	14.0211	-1.95125	14.3677	-3.15364	10.7835	1.33977	8.65258	2.0011	8.40646	-3.62402	8.981	-3.35725	15.7282	1.29954	15.9149	1.19924	11.0285	4.26752	13.0759	7.20653	13.1391	5.03931	12.7077	4.22778	15.4371	1.16299	16.1745	1.36035	9.71801	-0.485313	11.1923	7.05388	12.6399	4.91287	13.0763	4.74146
SCUTAM2089E05.g	Carbohydrate metabolism	Beta-amylase	14.0125	-1.91474	14.295	-3.03697	10.7641	1.33474	8.63971	1.777	8.27208	-3.68387	8.77521	-3.92426	15.5664	1.1696	16.1098	1.27885	11.2555	4.17246	12.9601	7.17619	13.1339	5.09398	12.5052	4.0659	15.5198	1.32401	16.0609	1.445	9.27211	-0.553755	11.3538	6.69245	12.6113	4.88451	13.0324	4.74574
SCCCRT1C05A07.g	Carbohydrate metabolism	Beta-hexosaminidase, putative	12.0074	-0.380415	12.2906	-0.500698	12.7505	-0.758032	11.8269	0.934958	4.38477	-1.46554	5.36078	-0.82362	11.5	-1.20124	11.6323	-1.44279	11.5118	-2.06851	12.1724	-0.690073	4.49376	-1.31184	4.34176	-1.09368	10.449	-3.5378	11.0677	-2.97027	9.72493	-6.76663	10.021	-2.31074	4.63422	-1.83254	4.94203	-1.53644
SCCCRT1C05A07.g	Carbohydrate metabolism	Beta-hexosaminidase, putative	12.0504	-0.469852	12.2517	-0.587577	12.8622	-0.761372	11.8172	1.02989	4.71883	-0.945856	4.99716	-1.4434	11.483	-1.10672	11.6472	-1.37685	11.5758	-1.91948	12.3146	-0.665331	4.83299	-1.83757	5.19749	-1.80569	10.5167	-3.2531	10.8642	-3.19929	9.68331	-6.92121	9.5628	-3.20859	3.96148	-0.574846	4.97974	-1.33018
SCSGHR1066C03.b	Carbohydrate metabolism	Chalcone synthase	13.8586	-0.661551	14.3455	-0.769029	6.62659	3.35843	7.23297	2.27996	11.1534	-0.00303388	10.8768	-1.3867	12.7059	-2.93187	13.4346	-3.59169	7.05444	0.135378	6.2575	1.79213	10.3881	-1.96475	10.7314	-1.52863	13.219	-2.10821	14.192	-2.46628	3.93245	-0.0115288	5.10325	-1.83752	10.3134	-1.74954	10.5554	-1.76174
SCSGHR1066C03.b	Carbohydrate metabolism	Chalcone synthase	13.8703	-0.681579	14.8467	-0.905185	6.72322	3.19635	7.64261	1.74366	11.0824	0.0827939	10.7854	-1.63578	12.7109	-2.97271	13.2675	-3.52663	4.99821	0.0102125	6.14464	0.729718	9.85251	-2.704	10.8168	-1.32076	13.097	-2.25638	14.0733	-2.36463	3.92663	0.032775	4.76012	-1.78573	10.2691	-1.77255	10.4523	-1.87773
SCUTST3086G11.g	Carbohydrate metabolism	Chlorophyll a-b binding protein, chloroplastic	13.2227	-1.86235	13.846	-0.611113	9.72883	-0.267297	11.3434	-2.67827	16.891	-0.292922	16.6697	0.819639	12.8933	-2.65604	12.8954	-2.10064	11.8013	-0.233649	12.8073	1.67923	16.7788	-0.573727	16.9346	1.35595	13.9529	-0.394684	14.2302	0.183607	13.9364	4.19098	13.7364	2.16809	16.96	-0.432768	17.2205	1.3041
SCUTST3086G11.g	Carbohydrate metabolism	Chlorophyll a-b binding protein, chloroplastic	13.2112	-1.85915	13.6559	-0.643181	9.73115	-0.185131	11.3891	-2.4598	16.6398	-0.356258	16.4978	0.958932	12.6413	-2.57774	11.6285	-2.71612	11.7403	-0.226658	12.7452	1.50535	16.5459	-0.606538	16.5947	1.37829	13.8971	-0.398019	14.2593	0.252573	13.6244	4.07456	13.6636	2.14313	16.5963	-0.452039	16.9407	1.42196
SCJLRT2052C09.g	Carbohydrate metabolism	Curcuminoid synthase/chalcone synthase	3.28644	-0.598728	3.69244	-0.722567	3.29201	-0.106717	3.56488	0.14	4.58663	2.07733	4.17669	0.619416	4.16593	1.39841	4.35861	1.84998	3.64478	-0.0372533	4.744	1.69768	5.57022	1.85906	6.04816	3.87042	4.15676	1.29937	5.13182	1.28349	3.84744	0.0103263	3.72929	0.0897079	6.69203	4.10364	6.39817	4.09355
SCJLRT2052C09.g	Carbohydrate metabolism	Curcuminoid synthase/chalcone synthase	5.3438	-0.993533	4.04787	-1.10234	3.51436	-0.214134	3.59778	0.227617	4.67257	1.97249	4.27717	-0.136556	5.42607	0.108317	4.15478	1.07938	4.40453	-1.1844	4.62897	0.727085	5.50367	1.79498	5.57601	3.79428	3.6739	0.116534	4.93287	-1.27167	4.37618	-0.210013	3.86314	0.222123	6.31278	4.54427	6.14805	4.49712
SCQGST1032H03.g	Carbohydrate metabolism	Dolichyl-diphosphooligosaccharide	9.15724	2.34761	9.42154	3.18391	9.59999	2.08369	8.63785	4.02731	4.73744	2.17225	3.6639	-0.556031	5.44258	-3.86739	5.70495	-3.01665	6.46256	-3.16261	6.15642	-3.31889	3.64176	-0.63072	3.42939	0.172874	6.51842	-2.25266	6.17021	-3.1813	5.71487	-3.84082	5.15662	-2.33336	4.37237	-0.841462	3.43865	0.364873
SCQGST1032H03.g	Carbohydrate metabolism	Dolichyl-diphosphooligosaccharide	9.11578	3.02352	9.94486	3.35825	10.0277	2.43159	9.14573	4.08893	5.05165	1.84254	4.27652	0.578783	5.60296	-3.70432	6.06859	-2.80823	6.14475	-2.58913	6.80159	-3.73141	4.01823	-0.380907	3.43161	0.461861	6.18595	-2.29444	6.35065	-3.09673	5.86921	-2.34075	5.75412	-2.18668	3.97501	-1.1405	3.77139	0.147767
SCMCCL6052H01.g	Carbohydrate metabolism	Fructose and Mannose Metabolism	14.4644	0.134256	14.385	0.0846959	14.1393	0.312313	14.1632	-0.030579	14.9184	0.0941075	15.169	0.0589423	14.2938	-0.346708	14.2156	-0.428453	13.9773	-0.221776	14.1562	-0.391127	14.852	-0.661778	14.5856	-0.654472	13.0739	-2.69859	13.4105	-2.19155	13.0659	-2.11168	13.1485	-2.2864	13.4688	-3.02274	13.4652	-2.98037
SCMCCL6052H01.g	Carbohydrate metabolism	Fructose and Mannose Metabolism	14.5979	0.109544	14.5329	-0.0277699	14.2653	0.34165	14.3266	0.0746095	15.1245	0.123331	15.3453	0.00775206	14.3957	-0.30532	14.2654	-0.551074	14.1436	-0.273437	14.3153	-0.394779	14.953	-0.666909	14.7566	-0.768611	13.275	-2.4306	13.4375	-2.18354	13.2061	-1.86794	13.3352	-2.25578	13.5367	-2.93043	13.6358	-2.92205
SCMCRZ3068G10.g	Carbohydrate metabolism	Galactosyltransferase	12.4862	0.360023	12.9504	-1.23942	12.6625	-2.47468	12.0728	-2.29631	8.77653	-1.75662	9.18709	-1.67031	11.8352	-0.578634	12.6239	-1.21714	13.05	-1.13076	12.7257	-2.1775	9.11029	-2.31448	9.52828	-1.15058	13.073	1.30191	13.5578	0.111375	13.5188	-0.813336	13.4952	0.80813	9.25831	-1.73733	9.56316	-0.422796
SCMCRZ3068G10.g	Carbohydrate metabolism	Galactosyltransferase	12.3723	0.35233	12.8511	-1.10146	12.7313	-2.49778	11.8995	-2.45384	8.98618	-1.2247	9.4023	-1.24059	12.032	-0.565526	12.5242	-1.36901	12.9437	-1.12646	12.8396	-2.10937	9.01865	-1.92038	9.10778	-1.36468	12.9773	1.3996	13.4404	0.183195	13.4526	-0.887607	13.4847	0.720914	9.27134	-1.78557	9.61102	-0.0983165
SCCCLR2C03C10.g	Carbohydrate metabolism	glucosyltransferase	9.65298	-0.551272	8.97474	0.814251	11.418	-0.874054	12.7261	-1.28319	12.5724	-0.418093	12.6637	-0.0485732	11.2989	2.26806	10.8089	3.30318	13.4345	1.03212	12.8146	0.161305	13.2745	0.529683	11.4751	1.21161	11.0085	1.11228	10.0662	1.41312	13.7405	2.9633	13.4476	0.892014	12.5803	0.544883	13.6998	0.625039
SCCCLR2C03C10.g	Carbohydrate metabolism	glucosyltransferase	10.0116	-0.389939	10.0276	0.436639	12.0929	-0.643247	13.6648	-1.266	12.7854	-0.281489	13.1638	-0.171504	11.5288	2.15074	11.1184	3.10462	14.1986	1.00956	13.7212	-0.0312768	13.5496	0.588941	13.58	0.981327	11.1732	1.39977	10.4439	1.25648	14.2787	3.00763	14.5861	0.617824	13.2432	0.490133	13.3686	0.689171
SCEZRZ3096G08.g	Carbohydrate metabolism	glucosyltransferase	12.1054	-1.98126	12.5212	-1.76945	11.5861	-2.28847	11.8188	-0.839676	10.6024	-2.5605	11.0555	-2.08288	12.1711	-2.41079	12.3387	-1.47388	12.4536	-0.556496	12.6041	-0.28241	12.69	1.11213	12.3816	0.796217	10.9603	-4.36729	11.5995	-3.28307	9.99357	-5.31152	9.73606	-4.29018	10.8005	-2.34907	10.9889	-2.24111
SCEZRZ3096G08.g	Carbohydrate metabolism	glucosyltransferase	12.1066	-1.9749	12.478	-1.79117	11.8195	-2.29707	12.0465	-0.703785	10.592	-2.54526	11.0522	-2.12637	11.8171	-2.27044	12.3267	-1.50308	12.4704	-0.460756	12.6503	-0.425804	12.652	1.06239	12.5432	0.832065	10.8674	-4.25132	11.5662	-3.41824	10.1815	-5.34439	10.0589	-4.16858	10.9093	-2.04612	10.9442	-2.04989
SCSGAD1006B03.g	Carbohydrate metabolism	glucosyltransferase	15.3188	0.464199	15.4511	0.808281	12.6201	4.00182	12.1277	2.70705	3.53733	0.0170049	3.32377	0.132477	12.0645	-6.34738	12.4645	-5.02021	8.0588	-4.9976	8.21471	-5.15243	8.79312	5.93998	6.91461	6.38922	13.6118	-3.13406	14.3638	-2.01152	12.0628	3.66069	11.9753	1.90606	6.09408	4.27848	5.87977	6.36865
SCSGAD1006B03.g	Carbohydrate metabolism	glucosyltransferase	15.3312	0.484196	15.2595	0.792192	12.6673	3.94391	12.3614	2.16094	3.81084	0.084921	3.33226	0.2296	12.0659	-6.11447	11.7904	-5.26228	7.92362	-5.03332	8.25559	-5.2084	8.36343	6.70132	6.7627	6.14212	13.7513	-2.98737	14.2779	-2.02563	12.0241	3.71119	12.0712	1.87835	5.78637	4.66612	5.93849	5.99037
SCVPRT2075G12.g	Carbohydrate metabolism	glutamine synthetase	9.81693	-3.48854	11.6674	-2.88052	11.274	-3.5658	11.5515	-2.54747	10.5977	-3.47251	11.1337	-2.67953	10.4967	-2.74317	11.667	-2.23028	12.0066	-1.9887	12.0452	-1.68323	11.6208	-2.04574	11.7851	-1.45152	12.1601	0.247623	12.8956	-0.288987	14.1205	0.955048	13.8493	1.28609	13.2042	0.702466	13.4131	1.22804
SCVPRT2075G12.g	Carbohydrate metabolism	glutamine synthetase	9.80875	-3.43209	11.3055	-2.69651	10.9762	-3.40863	10.9796	-2.20983	10.3611	-3.16834	10.8341	-2.54969	9.90085	-2.82102	11.4045	-2.43238	11.5491	-2.59985	11.1027	-2.59034	11.2128	-2.29074	10.5581	-2.48173	11.5955	-0.232563	12.7001	-0.441456	13.1651	0.715375	13.055	1.056	12.4759	0.520066	13.2274	1.11326
SCEQHR1082B01.g	Carbohydrate metabolism	Glycosyl hydrolase family 1	12.1607	0.16882	12.7359	0.0463064	12.6573	1.01743	10.9651	1.23624	8.2399	-0.358435	8.23482	0.249991	10.3614	-3.30923	10.3101	-4.32911	8.86973	-5.1033	10.3745	-2.49082	8.09038	-0.855641	7.29402	-1.47333	9.13835	-5.77029	10.2587	-4.54991	8.96376	-6.14766	7.7122	-4.63069	7.48867	-2.37926	7.50747	-0.991764
SCEQHR1082B01.g	Carbohydrate metabolism	Glycosyl hydrolase family 1	12.2316	0.12601	12.787	0.0901437	12.5767	1.00643	10.8276	1.0394	8.30316	-0.178098	8.075	0.0468708	10.6234	-3.338	10.5045	-3.88717	8.70394	-5.26236	10.4116	-2.29803	8.16431	-0.955214	7.16918	-2.27422	9.43269	-5.41814	10.2359	-4.54967	8.98501	-6.02646	7.1847	-5.34306	7.21375	-2.35102	7.4348	-1.56774
SCVPRT2081E09.g	Carbohydrate metabolism	glycosyl hydrolase family 81 protein	10.0518	-2.04275	8.27338	-2.05146	13.4101	-1.83664	13.4473	-1.46337	11.2243	-2.59845	11.0412	-2.54972	9.24331	-3.17001	9.81592	-2.11854	12.2331	-4.20147	12.222	-4.26016	11.237	-3.25056	8.84807	-1.7469	11.5684	1.06244	11.7898	0.90852	14.1183	-0.523664	14.1724	0.451162	10.6532	-0.559172	12.3137	0.164787
SCVPRT2081E09.g	Carbohydrate metabolism	glycosyl hydrolase family 81 protein	10.1061	-2.02432	11.1114	-1.49567	13.4878	-1.7649	13.9768	-1.60984	11.3082	-2.54818	11.2802	-2.44823	9.66532	-3.03436	9.95293	-2.20491	12.2313	-4.19617	12.2645	-4.08624	11.3127	-3.15833	12.4801	-1.71296	11.6138	1.14311	11.8827	0.917103	14.2218	-0.395629	14.2316	0.320939	13.0058	-1.27218	12.371	0.188636
SCJFRT1007A11.g	Carbohydrate metabolism	Glycosyl transferase family 8	8.7338	0.402353	9.47301	-0.964282	12.9706	-1.999	12.324	-2.29087	11.2809	-1.68509	11.4905	-1.77128	8.51653	-0.132387	9.21147	-0.838557	12.5722	-1.70743	12.3396	-3.13345	12.0019	-1.06455	11.9855	-0.48934	10.1729	2.79064	10.3542	0.777867	13.7648	-0.207466	13.6995	0.597581	11.9717	-0.896882	12.1817	0.0861594
SCJFRT1007A11.g	Carbohydrate metabolism	Glycosyl transferase family 8	8.81538	0.633505	9.55587	-0.937503	13.1139	-1.98365	12.4957	-2.05314	11.5219	-1.67468	11.5528	-1.77768	8.4462	0.0172339	9.43069	-0.990447	12.1112	-1.75535	12.4013	-3.10337	12.1223	-1.10409	12.1425	-0.410979	10.3782	2.4294	10.4355	0.723118	13.8935	-0.24366	13.8904	0.682986	12.1734	-0.797568	12.3765	0.136432
SCJLLR1107D06.g	Carbohydrate metabolism	hydrolase	6.72844	-2.40881	7.8227	-0.400987	9.83773	0.413582	10.865	3.06337	7.16295	-2.51854	8.30254	3.4807	9.27285	2.22121	8.40712	2.85642	10.8783	2.70336	11.0633	2.7865	10.301	3.17888	10.2058	6.39241	8.4956	1.28179	8.82633	3.49768	9.89466	1.01367	9.53181	1.38715	9.93694	1.64975	8.49414	4.06294
SCJLLR1107D06.g	Carbohydrate metabolism	hydrolase	6.09624	-2.91296	6.84367	0.498115	9.78903	0.572512	10.3876	3.00595	6.97486	-2.19483	8.09755	3.46523	8.98646	2.24294	8.05986	2.39744	10.7129	2.83735	10.847	3.02738	10.0415	3.37525	9.66437	6.03826	8.36543	1.38339	8.54987	3.6113	9.73521	1.13101	9.35749	1.23982	9.20679	1.79833	8.26099	3.78511
SCEZAM2061A11.g	Carbohydrate metabolism	Indole-3-glycerol phosphate synthase	9.66997	0.213446	10.5567	-0.797387	11.6381	-1.9946	10.1466	-0.516981	9.20966	0.245056	9.31272	-0.265504	7.92467	-3.22948	8.60999	-3.802	8.6328	-6.19323	9.86467	-4.35228	7.46038	-3.94786	7.30795	-5.07042	8.2652	-2.62768	9.3321	-2.61817	9.78361	-5.48472	8.07238	-3.77293	6.67891	-4.98469	7.0682	-4.9172
SCEZAM2061A11.g	Carbohydrate metabolism	Indole-3-glycerol phosphate synthase	9.75169	0.24225	10.464	-0.599313	11.7703	-1.9973	10.0576	-0.40866	9.16109	0.241531	9.48786	-0.426554	8.32746	-2.71899	8.39274	-3.9814	9.24674	-5.14332	10.1317	-4.20526	7.41521	-3.82142	6.84689	-5.51599	8.25484	-2.81066	9.27539	-2.5994	9.9682	-5.49348	7.8548	-4.33601	6.7073	-5.5317	6.72645	-5.562
SCCCAD1004H06.g	Carbohydrate metabolism	Inositol-3-phosphate synthase	10.5986	0.23498	10.9585	0.290787	9.26177	-0.834957	8.64198	0.0100159	8.53233	-0.482269	8.57626	0.315796	11.3616	1.67561	11.224	1.15209	9.21592	0.504799	10.8347	2.5753	10.5954	2.89461	9.78294	2.90945	11.4456	1.79146	11.6529	1.60251	9.39516	-0.324892	8.80606	0.976177	10.5521	3.14459	10.005	3.15789
SCCCAD1004H06.g	Carbohydrate metabolism	Inositol-3-phosphate synthase	10.5779	0.179586	10.8087	-0.0170954	9.18482	-0.485569	8.32601	-0.0722281	8.40613	-0.568477	8.66335	0.468141	11.5217	1.62793	11.2257	1.37691	9.12521	0.60573	10.6849	2.66134	10.4996	2.97534	9.78969	2.73691	11.3835	1.75437	11.5852	1.57047	9.09937	-0.175383	8.73123	0.893214	10.5699	2.77683	10.1087	3.26822
SCJLLR1103A10.g	Carbohydrate metabolism	Jasmonate-induced protein	6.76189	4.00625	6.24204	4.52493	5.08997	1.09846	4.5819	2.47043	4.06129	-0.852912	3.76942	-0.69091	10.1965	8.06463	9.84163	9.01548	8.95671	7.37758	10.5873	7.26616	4.14188	-1.62044	4.35185	-1.18108	12.0197	7.48021	11.9613	9.59916	3.91708	0.0319575	4.32989	1.6198	3.49137	-0.00695162	4.14042	-0.986427
SCJLLR1103A10.g	Carbohydrate metabolism	Jasmonate-induced protein	6.76632	3.94592	6.21481	4.52633	4.83914	2.05893	3.86504	1.05276	3.84146	0.0931241	3.42873	0.427422	10.1666	7.81359	8.28045	8.19126	8.84845	7.47497	10.0636	8.11946	3.59294	-0.0899959	3.2026	0.205031	12.1158	7.71446	12.0363	9.58695	4.29135	0.0740945	3.96306	0.603419	5.35898	0.196844	3.4789	0.0646306
SCSFRT2067F07.g	Carbohydrate metabolism	Monosaccharide-sensing protein	3.12774	-0.224527	3.31192	0.00523596	14.3386	-6.20919	15.5914	-1.56446	12.7858	-2.21759	14.1565	-1.78463	3.45308	0.00932534	6.13762	1.44924	16.1365	-2.18398	13.2091	-5.53581	12.9868	-2.41688	13.0652	-3.58051	3.51986	0.116024	3.86494	1.34173	16.8071	-1.03298	15.73	-0.856873	12.4117	-3.24552	12.9202	-3.75346
SCSFRT2067F07.g	Carbohydrate metabolism	Monosaccharide-sensing protein	3.54349	-0.279633	3.65792	-0.081971	14.4797	-6.12862	15.9483	-2.02222	12.7489	-2.54562	14.082	-1.70387	4.87426	-1.44362	4.05251	0.325332	16.4746	-2.08451	13.6795	-5.87608	12.8929	-2.44079	12.9348	-3.60115	4.18197	-0.267868	4.4857	2.001	16.8895	-0.527986	16.0019	-1.52997	12.5152	-3.39523	12.7592	-3.77514
SCCCLR1079B06.g	Carbohydrate metabolism	Phosphoglycerate kinase	8.59092	-5.6396	9.92268	-4.55764	8.84092	-5.45302	9.31565	-4.5564	5.91154	-4.30882	6.44017	-3.89024	8.47949	-5.64059	9.28727	-4.40263	8.79517	-5.26292	9.20921	-4.78511	5.99038	-4.9309	7.52331	-2.20344	10.8764	-1.09308	11.2788	-1.06117	11.069	-0.534449	11.4104	0.285393	9.21805	1.24069	8.84996	1.52475
SCCCLR1079B06.g	Carbohydrate metabolism	Phosphoglycerate kinase	8.34468	-5.71374	8.89927	-5.21147	8.82502	-5.31525	9.13992	-4.42554	5.94557	-3.78294	6.34358	-3.6995	8.54684	-5.25969	8.29612	-5.90455	8.84251	-4.71037	9.34957	-4.34378	6.015	-4.53246	6.5744	-2.90376	10.716	-1.21323	10.9661	-0.942368	11.1359	-0.381048	11.2208	0.266509	9.04176	1.10645	8.90588	1.38091
SCVPRT2083B12.g	Carbohydrate metabolism	Phosphoglycerate kinase, cytosolic	7.46806	0.413141	7.18191	0.126314	12.3303	-6.22392	13.8808	-2.03268	6.13428	0.387492	7.2681	1.66999	6.77395	-0.15785	7.18679	0.146778	14.1237	-1.78285	12.4399	-5.69837	6.44153	0.512895	6.10976	0.521115	6.15442	-1.89236	5.496	-2.94323	12.2022	-6.46671	12.2218	-5.32867	6.67936	1.9447	6.9751	2.31865
SCVPRT2083B12.g	Carbohydrate metabolism	Phosphoglycerate kinase, cytosolic	7.42335	0.839911	7.35878	-0.0864497	12.319	-6.12385	13.7342	-2.12207	5.50998	1.20697	7.13829	1.99582	6.79909	0.0273623	7.03507	-0.676881	14.1104	-1.76881	12.4845	-5.47062	5.59325	1.37783	5.96778	1.5546	6.53707	-0.89854	6.46343	-1.67036	12.2969	-6.44005	12.1229	-5.40085	6.61541	1.16153	6.50466	1.60774
SCACRZ3111E02.g	Carbohydrate metabolism	putative SnRK1-interacting protein 2	12.0984	0.215634	9.75237	0.391832	12.406	-0.0522256	13.4059	0.315907	11.2545	0.275573	11.418	-0.0799711	7.98019	-7.91448	8.77884	-5.67541	9.50736	-6.17347	9.3385	-5.79692	7.91873	-6.93355	7.38271	-1.32337	8.1193	-7.48755	8.78124	-6.4624	9.65635	-5.66177	9.49656	-5.38333	7.63125	-3.50828	8.02376	-6.36577
SCACRZ3111E02.g	Carbohydrate metabolism	putative SnRK1-interacting protein 2	12.0085	0.314995	12.1799	0.192355	12.5796	0.0111976	12.6938	0.139176	11.0906	0.206803	11.464	-0.0260246	8.35921	-7.04886	7.8187	-7.73089	9.20368	-6.51708	9.49576	-6.62719	8.17126	-6.15975	7.71915	-7.25698	8.57897	-6.59706	9.18509	-5.23478	9.58068	-5.90071	9.46003	-5.83583	7.49543	-7.9638	7.64835	-7.22171
SCMCRT2089E02.g	Carbohydrate metabolism	Pyruvate decarboxylase	10.8858	-1.97992	11.5771	-4.02694	12.5309	-4.30969	11.2395	-4.07437	5.93258	-4.90695	5.96342	-4.52428	11.915	0.0388486	12.7788	-1.13939	13.0143	-1.78318	13.5498	-1.55861	8.84875	0.0659094	8.31745	0.40401	13.0308	2.27541	14.111	1.11077	14.6309	0.0278926	13.8421	3.04334	8.1317	-0.692689	8.13267	0.0391762
SCMCRT2089E02.g	Carbohydrate metabolism	Pyruvate decarboxylase	10.9259	-2.04925	11.9826	-3.85704	12.4899	-4.44418	11.2771	-4.23797	6.25736	-4.77999	6.11893	-3.97658	11.9782	0.142348	12.8683	-1.1101	13.0311	-1.80027	13.4761	-1.45787	8.7825	0.255691	8.3896	0.262885	12.9832	2.19995	14.143	1.13928	14.5391	0.00803514	14.5094	2.90186	8.30191	-0.845882	8.34111	0.131703
SCCCLR1070D04.g	Carbohydrate metabolism	Pyruvate kinase EC 2.7.1.40	9.55599	-3.69408	9.89105	-3.98134	9.84022	-3.76716	9.24417	-3.68318	8.18671	-4.06604	8.67305	-3.67491	12.2125	1.86999	12.2681	1.52488	11.9985	1.81968	12.3489	1.80674	11.306	1.36528	10.9682	0.862629	12.7067	2.74857	12.849	2.24839	12.5343	2.4287	12.4985	3.15516	11.6112	2.43255	11.6122	2.48058
SCCCLR1070D04.g	Carbohydrate metabolism	Pyruvate kinase EC 2.7.1.40	9.48651	-3.83257	9.89648	-3.73221	9.78169	-3.76243	9.09593	-3.76677	8.26178	-4.41405	8.82126	-3.58051	12.2974	1.93975	12.4221	1.53661	12.0073	1.83687	12.2496	1.88067	11.2792	1.26909	10.9655	1.12535	12.6732	2.78495	12.8226	2.31241	12.4969	2.43165	12.3847	3.23524	11.6314	2.39849	11.7518	2.39887
SCRFLR1012B07.g	Carbohydrate metabolism	Succinate dehydrogenase EC 1.3.99.1	4.97274	-0.446384	4.40607	-2.07871	5.51392	-0.113284	5.01244	-0.809306	7.76036	-1.12595	8.0556	-1.09646	7.65418	3.91049	7.20999	4.49473	7.02381	4.58442	7.29823	4.32511	10.0143	2.41097	9.29409	1.80123	6.10328	2.24947	6.0557	2.06662	5.88888	2.58581	6.20376	1.81614	8.94525	1.23292	9.29083	1.32815
SCRFLR1012B07.g	Carbohydrate metabolism	Succinate dehydrogenase EC 1.3.99.1	4.71243	-0.282336	4.5069	-2.19763	5.30033	0.330964	5.29498	-0.379409	7.91619	-1.3386	8.36871	-0.554709	7.66799	4.00818	7.18371	4.57359	7.6881	3.73045	7.5703	4.13097	10.0671	2.3765	9.72384	2.11161	6.02518	2.42751	6.24235	1.63305	6.77418	1.00508	6.00638	1.76346	9.07404	1.1688	9.30137	1.28125
SCEQLB1065B01.g	Carbohydrate metabolism	sucrose synthase	6.66536	0.33058	6.89709	0.114469	8.21666	4.44145	5.84261	4.57688	3.64523	-0.057499	3.4029	-0.0884439	7.03754	1.25139	7.59082	0.968427	6.38793	5.24203	7.07994	5.95252	4.39321	1.59378	4.25435	1.86018	8.01902	2.86784	7.1974	0.476138	5.10211	2.18802	7.80302	6.07667	3.72817	0.133651	3.73904	0.652074
SCEQLB1065B01.g	Carbohydrate metabolism	sucrose synthase	6.54222	0.203623	7.08973	-0.366863	8.18311	4.61123	6.10405	3.46286	4.08874	0.374523	3.42681	0.292333	7.52797	1.17361	6.11393	-0.717679	6.79013	3.88378	7.91333	4.904	3.89754	0.368945	3.94725	1.95618	7.62808	2.57294	7.34641	-0.0815917	5.07941	1.2955	8.31196	5.4487	3.46368	-0.213937	3.51972	0.027504
SCEPLR1051A07.g	Carbohydrate metabolism	Trehalose-6-phosphate phosphatase	7.66611	0.456043	8.76297	-1.12635	12.2326	-1.81836	12.7335	-2.87295	11.7114	-2.22978	12.2928	-2.01682	6.68171	-2.65016	6.97335	-3.54576	12.1016	-2.9709	11.1536	-5.6183	13.0772	0.0540699	12.426	-0.119357	9.76731	4.26843	10.0578	2.34345	14.0689	2.06865	13.8613	-0.152114	13.7787	0.449965	14.0347	1.62079
SCEPLR1051A07.g	Carbohydrate metabolism	Trehalose-6-phosphate phosphatase	7.49096	0.707409	8.26904	-1.09001	12.1624	-1.85377	12.4172	-2.8948	11.6394	-2.27305	12.3212	-1.95242	6.70717	-1.48747	7.37424	-2.28097	12.0375	-2.98361	11.2541	-5.14728	13.0323	-0.127875	12.9248	-0.310241	9.71832	4.24249	9.95447	2.42747	14.0348	2.05933	13.7792	-0.133997	13.2438	0.665974	13.9987	1.66417
SCQGLR1019G02.g	Carbohydrate metabolism	UDP-glucose dehydrogenase	14.8024	-0.278096	15.8377	-2.08387	17.0299	-1.42511	16.9499	-0.358877	13.6037	-1.6725	14.0505	-2.21666	15.0344	-0.670633	15.572	-1.00733	16.7092	-0.881785	16.4619	0.0901742	14.8459	0.247011	15.2995	-0.596796	15.4345	0.945444	16.7158	1.02299	17.0326	-1.91053	16.9103	1.68169	15.0062	-0.55174	14.9665	-0.395775
SCQGLR1019G02.g	Carbohydrate metabolism	UDP-glucose dehydrogenase	14.7523	-0.240553	15.1112	-1.67931	16.8371	-1.33914	16.2863	0.0701765	13.6319	-1.69755	14.0882	-2.29133	14.843	-0.588544	15.8088	-1.23065	16.7157	-0.896623	16.3422	-0.0179955	14.8963	0.191909	14.6987	-0.694176	15.5817	1.10106	16.5728	1.12496	17.0602	-1.96982	16.8851	1.3036	14.3944	-0.328955	15.1196	-0.405564
SCCCCL4007E06.g	Carbohydrate metabolism	UDP-glucosyltransferase	8.15135	-2.64428	8.26522	-2.47452	11.3235	-1.58208	12.0864	-1.53502	12.1964	-0.646498	12.4391	-0.0146211	8.40461	-1.70713	8.50976	-1.42686	12.6094	0.321829	11.9269	-1.31332	12.4635	-0.607908	12.5184	0.513644	7.48442	-3.51341	7.78151	-2.91241	9.19486	-5.25981	9.94995	-5.11667	9.787	-5.82384	9.75881	-5.10145
SCCCCL4007E06.g	Carbohydrate metabolism	UDP-glucosyltransferase	8.05271	-2.56471	8.55851	-1.68434	11.2969	-1.53827	12.1126	-1.48155	12.1858	-0.470196	12.4251	-0.148981	8.48742	-1.99485	8.73433	-1.18878	12.626	0.406678	11.9422	-1.45181	12.4174	-0.585176	12.6488	0.410921	7.21122	-4.13047	7.41926	-3.63155	9.26833	-5.28513	10.0205	-5.17538	9.48575	-5.90532	10.3054	-4.1515
SCSGFL4196D07.b	Carotenoid Metabolism	Phytoene synthase, chloroplastic	9.91905	0.666149	10.6557	-0.565317	10.6848	1.55384	10.8105	0.126426	13.9751	0.856226	14.1921	0.395534	8.64334	-1.85957	9.48248	-2.17467	9.54479	-1.19138	9.70368	-1.36868	12.961	-1.48772	12.9659	-1.95561	8.58717	-2.03815	9.83348	-1.88147	9.3534	-0.547521	9.66305	-1.5732	12.6885	-2.24068	12.847	-2.11156
SCSGFL4196D07.b	Carotenoid Metabolism	Phytoene synthase, chloroplastic	9.90578	0.559849	10.4504	-0.541998	10.5108	1.75607	10.5483	0.150645	13.8998	0.908988	14.2947	0.361469	8.56473	-1.72435	8.6316	-3.02033	9.49724	-1.26582	9.54671	-1.73084	12.9762	-1.48251	12.8584	-2.00752	8.57569	-1.7277	9.84159	-1.89258	9.18021	-0.467956	9.52005	-1.56496	12.4979	-2.08418	12.8372	-2.19849
SCBFAD1047B02.g	Cell cycle	checkpoint-associated-like protein	13.301	-0.411682	13.215	0.327485	11.5127	0.29097	11.4491	0.467461	11.3164	-0.285571	11.4337	0.0776643	13.1194	-1.12292	12.7457	-0.540269	11.0505	-0.583896	11.7995	0.664335	11.3895	-0.714882	10.827	-0.621738	12.3296	-2.34541	12.318	-1.6559	10.5167	-1.59845	10.4647	-1.30546	10.8044	-1.75042	10.6399	-1.19163
SCBFAD1047B02.g	Cell cycle	checkpoint-associated-like protein	13.3105	-0.452958	13.1878	0.30086	11.5826	0.149101	11.5748	0.448156	11.23	-0.290435	11.3463	0.223889	12.9344	-1.03288	11.9793	-1.02624	11.1024	-0.545986	11.7449	0.543023	11.4273	-0.740876	10.8274	-0.669448	12.343	-2.27869	12.2389	-1.73251	10.4641	-1.53678	10.5081	-1.22788	10.6866	-1.70154	10.5707	-1.10505
SCRUFL4020B03.g	Cell cycle	Ctf8 (chromosome transmissions fidelity 8)	12.3164	0.212629	12.1524	0.272972	9.02398	1.37834	8.65476	1.16847	8.82189	-0.412418	9.18889	0.103039	12.0898	-0.554983	11.5918	-0.358663	7.36189	-1.05243	9.24753	1.62306	8.26123	-1.8293	7.93394	-1.6936	12.0318	-0.292633	12.2287	0.742737	9.43283	2.78519	9.75852	3.06281	10.9818	2.89246	10.6953	2.8182
SCRUFL4020B03.g	Cell cycle	Ctf8 (chromosome transmissions fidelity 8)	12.4031	0.288839	12.2308	0.118742	9.09929	1.21374	8.75973	0.972559	8.81266	-0.308348	9.29828	-0.03337	12.0217	-0.543893	11.6811	-0.295771	7.7322	-0.531733	9.33292	2.14954	8.39362	-1.76067	7.89381	-1.92832	12.1861	-0.258688	12.3064	0.703995	9.63895	2.70246	9.87993	2.9722	10.9444	3.01081	10.5211	2.75967
SCEPCL6029D04.g	Cell cycle	cyclin	10.8648	0.758842	10.6279	0.0760947	6.00199	0.84136	5.68486	1.57999	5.78777	0.476016	5.88657	0.207342	10.2802	-0.308098	10.3973	0.211598	5.24102	-0.0150809	7.12824	2.78615	6.19326	0.0520448	5.55194	-0.552687	11.071	1.07072	11.3126	1.2924	7.51906	4.43633	7.27962	4.64379	7.52604	3.04573	7.55561	3.27495
SCEPCL6029D04.g	Cell cycle	cyclin	10.8601	0.795761	10.6064	0.0651041	6.4029	-0.0583291	5.95944	0.536026	6.01669	0.620082	5.88948	0.0085792	10.4335	-0.400565	10.3621	-0.219336	4.87255	-0.140693	7.74343	1.20283	6.08583	0.0944359	5.0675	-1.05239	10.9939	1.05862	11.2525	1.309	7.84409	3.83998	7.37992	4.60447	7.18722	3.17976	7.475	3.60987
SCVPLR1049E05.g	Cell cycle	Cyclin Ia	15.3736	0.789782	15.5576	0.171107	8.04949	4.91095	6.78309	5.32838	3.86198	0.0871192	5.9916	-3.8061	14.9544	-0.0681321	15.0831	0.0834409	6.21667	2.83592	10.2525	7.23474	4.6727	0.561527	6.71521	-2.69051	15.0369	0.260908	15.1135	-0.316861	4.41418	0.64313	3.97325	0.236915	6.67335	1.61472	8.5763	1.62894
SCVPLR1049E05.g	Cell cycle	Cyclin Ia	15.3278	0.786997	15.2468	0.147275	8.08691	4.659	6.32661	6.12031	3.98453	0.0723544	6.14524	-3.87994	14.784	-0.142254	14.1903	-0.3471	5.74635	3.70389	10.1609	7.30154	3.73178	-0.239187	6.06019	-4.18499	15.1289	0.28074	15.0395	-0.33708	4.41175	0.050019	3.80007	0.140609	6.31002	1.96846	8.54563	1.6351
SCACAM2042F03.g	Cell cycle	Cyclin IIZm (Fragment)	12.6262	0.712541	12.5921	0.846068	6.70376	3.53959	5.34851	3.25692	4.38276	0.985903	4.45977	-0.994916	12.3445	0.139518	12.1782	0.43372	5.97713	3.62539	7.53722	6.90017	6.29418	3.46203	6.0533	3.16283	12.6335	0.672856	12.6102	0.674518	5.87698	3.3649	4.7685	2.07905	5.95299	3.15895	6.43498	3.11357
SCACAM2042F03.g	Cell cycle	Cyclin IIZm (Fragment)	12.6665	0.679633	12.5258	0.762242	6.45271	3.41784	5.63919	2.23535	4.10237	-0.635269	4.30111	-1.31444	12.3431	0.161371	12.3683	0.562255	5.81274	3.59953	7.51725	6.78717	6.83584	3.43225	5.45296	3.72466	12.6845	0.720866	12.4652	0.624685	6.67039	1.70435	5.37767	3.75735	6.23663	2.68372	6.27462	3.12429
SCBFSB1047G04.g	Cell cycle	Cyclin-P4-1; CycP4;1	7.61644	0.650785	5.36449	0.301916	11.6934	-0.560826	12.1519	-0.518819	6.93155	-0.287349	8.39187	-0.642549	4.85061	-1.03039	6.59267	0.026636	12.215	-1.02661	11.3002	-2.68441	7.72472	-0.395337	6.23014	0.328265	5.12098	-2.55874	5.61839	-3.31679	9.84227	-4.05261	11.3589	-3.25223	5.67886	-0.489795	6.27625	-4.47653
SCBFSB1047G04.g	Cell cycle	Cyclin-P4-1; CycP4;1	7.3481	0.647933	7.18641	0.042016	11.7451	-0.659321	12.6395	-0.517615	7.37813	-0.442414	7.73743	-1.71238	6.2332	0.0992889	6.30845	-0.67755	12.0528	-1.00709	11.3643	-2.61611	7.78344	-0.0390905	7.56308	-1.96501	5.3619	-2.06602	5.47711	-2.47451	9.73433	-3.99112	11.2024	-3.16165	5.69021	-3.97917	7.36638	-2.16085
SCACHR1035D09.g	Cell cycle	F-box domain containing protein	9.37758	-0.635092	11.6464	-3.55752	14.509	-0.758583	13.4249	0.292205	10.8475	-1.91226	10.562	-2.03952	9.62084	0.301343	11.9752	-1.71583	13.7123	-0.728376	13.4145	-2.02593	11.1415	-2.11055	11.1056	-1.34939	11.4083	2.33951	13.3279	0.672164	13.7585	-2.32073	13.1658	-0.10245	12.7976	0.515733	12.2109	1.4047
SCACHR1035D09.g	Cell cycle	F-box domain containing protein	9.34875	-0.462599	11.186	-3.69249	14.6203	-0.699039	13.3608	0.066183	10.8914	-1.85124	10.4686	-2.20193	9.67665	0.23288	11.6956	-1.75974	13.7796	-0.72427	13.4885	-2.06111	11.0755	-2.1329	10.7249	-1.51938	11.2992	2.5069	13.2104	0.623093	13.8522	-2.35238	13.199	-0.189489	12.4161	0.597094	12.1849	1.36317
SCCCCL4011E04.g	Cell cycle	Homologous-pairing protein 2 homolog	10.7773	0.269215	11.0069	0.540811	7.25993	0.0467448	8.36696	-0.209937	4.34084	-0.284495	5.6219	0.561198	10.7319	0.555254	10.6062	1.42622	8.45615	1.04975	8.9803	2.11557	8.13367	3.79085	8.44348	5.08572	10.1765	-1.18823	10.1475	-0.347885	7.51618	1.24611	7.71588	0.0827657	6.9611	-0.676243	6.3017	0.658138
SCCCCL4011E04.g	Cell cycle	Homologous-pairing protein 2 homolog	10.6516	0.284959	10.4553	0.548781	6.67732	0.900237	7.83409	-0.547135	4.46616	-0.688284	4.95551	-1.08546	10.865	0.710143	10.6575	1.18916	8.22617	1.76455	8.51751	2.41857	7.81731	4.63983	7.65539	4.70318	10.0142	-1.07832	10.0591	-0.254035	6.6329	2.65524	7.44412	-0.447951	5.86201	1.47482	6.02287	0.767045
SCCCCL4015C03.g	Cell cycle	MADS-box transcription factor	3.22438	-0.24662	3.39914	0.0850226	4.20076	1.14865	4.78418	2.7025	6.64055	1.5609	6.95335	2.12145	5.42441	3.63568	5.02832	3.1528	6.26825	1.59747	5.7589	2.75709	6.95028	1.06313	6.38253	1.13868	5.47533	3.50776	4.91816	3.72438	6.17802	3.24882	4.97382	2.83788	7.44087	2.44566	7.71103	3.33983
SCCCCL4015C03.g	Cell cycle	MADS-box transcription factor	3.26828	-0.603736	3.42998	-0.365605	3.75323	0.600004	3.7002	0.051651	7.04593	1.08841	7.04351	1.60216	5.31091	3.35453	5.06923	3.70096	5.46217	2.56779	5.76333	3.66922	6.80121	0.759744	6.69341	2.05278	5.53379	3.79057	5.00048	3.98104	5.83864	3.96078	4.69223	2.07525	7.38909	2.7248	7.56943	3.82365
SCEZAM1079D02.g	Cell cycle	protein kinase STE20p	8.24758	-7.87423	8.70811	-6.8635	5.81727	-5.99537	6.28386	-4.14128	5.24832	-3.56449	5.57379	-3.75326	11.9545	-0.827457	11.8341	-0.436506	8.80673	0.870804	9.74509	2.02248	7.97527	1.01971	7.88487	0.641117	12.1348	0.222996	11.9735	0.41546	8.63874	0.480738	8.40094	1.66343	8.22253	2.74131	8.52947	2.21908
SCEZAM1079D02.g	Cell cycle	protein kinase STE20p	8.02776	-8.3566	8.40835	-6.81785	6.03919	-5.81581	6.09649	-4.21497	5.56694	-3.39202	6.64216	-2.01749	12.0774	-0.760419	11.7375	-0.369721	8.91701	0.726825	9.86237	1.85823	7.86709	0.937168	7.58254	0.425757	11.9139	0.179798	12.0424	0.481955	8.92665	0.0384137	8.36566	1.75784	8.38092	1.96191	8.70471	2.32582
SCEZAM2058D02.g	Cell cycle	ribonucleotide reductase beta-chain	14.357	0.0264773	14.2508	0.114387	10.1179	3.08627	9.71496	2.60663	8.34411	1.46243	9.30686	-0.448402	14.2503	-0.275855	13.9824	-0.102478	8.97711	0.600834	10.8195	4.12769	8.44269	0.748273	8.71147	-1.28884	14.264	-0.0416193	14.2352	-0.0174062	7.91109	-0.867827	6.45237	-3.90909	8.04218	0.575612	10.271	1.36016
SCEZAM2058D02.g	Cell cycle	ribonucleotide reductase beta-chain	14.4131	0.0810186	14.3756	0.138445	10.184	3.07848	9.76895	2.69973	8.34078	1.53692	9.4805	-0.227967	14.4702	-0.318985	14.1281	-0.158395	8.97905	0.866555	10.9523	4.06518	8.51851	0.522947	8.77305	-1.57467	14.3035	-0.0607126	14.3122	0.012098	7.66258	-1.13805	6.51884	-3.50542	8.26126	0.438576	10.3624	1.39935
SCCCRZ2C03F12.g	Cell cycle	Tubulin alpha-1 chain	12.84	-3.77248	13.2155	-3.2261	12.8979	-4.28767	12.6568	-3.53459	8.15922	-2.52381	8.76912	-1.76057	14.2235	-1.31401	14.1089	-0.966098	13.6648	-1.66951	14.2837	-1.15459	9.89122	0.161608	9.48292	-0.11036	14.0344	-1.10443	14.3155	-0.985883	13.7836	-2.46737	13.7861	-1.03215	9.24773	-0.813186	9.63634	-0.341442
SCCCRZ2C03F12.g	Cell cycle	Tubulin alpha-1 chain	12.9066	-3.82115	13.0354	-3.17893	12.9193	-4.15662	12.4788	-3.47223	8.03618	-2.43072	8.41431	-2.49633	14.3678	-1.36747	14.2264	-0.763567	13.7705	-1.59875	14.2743	-1.185	9.86285	0.23846	9.32026	-0.527573	14.1747	-1.24836	14.2923	-1.04174	13.5091	-2.69427	13.8972	-0.999876	9.20358	-0.66836	9.61381	-0.21277
SCEQRT2099E05.g	Cell cycle	Tubulin-specific chaperone E	12.6319	-1.80812	13.4586	-1.26768	11.6957	-0.627366	12.2208	-1.02153	11.1048	-1.35892	11.5154	-1.76783	12.3885	-2.36285	12.0799	-2.10251	11.3343	-1.52595	11.7826	-1.0733	11.1053	-1.94554	11.7557	-3.0326	11.9372	-3.16964	11.9583	-3.01653	10.8634	-2.36492	10.9066	-2.44029	11.4167	-2.36574	10.9101	-2.75436
SCEQRT2099E05.g	Cell cycle	Tubulin-specific chaperone E	12.4876	-1.66589	12.6131	-1.31026	11.7048	-0.704996	11.8125	-0.938287	11.0375	-1.20091	11.6195	-2.01216	12.2523	-2.26276	11.5625	-2.32115	11.1544	-1.50313	11.8016	-1.10044	11.0736	-1.8623	10.9581	-2.97595	11.8148	-3.2272	11.8306	-2.87989	10.8844	-2.15652	10.889	-2.28118	10.6629	-2.20259	11.027	-2.77342
SCQSRT2035G06.g	Cell wall metabolism	(1-4)-beta-mannan endohydrolase	3.77722	0.183062	3.71517	0.49681	3.73584	-0.288383	4.27838	-0.426556	4.46921	1.00091	3.64538	0.48694	5.19933	2.27954	4.66797	1.91478	4.82407	0.540153	5.17078	1.53917	6.36505	4.69795	5.04215	3.82903	3.93045	0.0327016	3.54526	0.304301	4.44887	0.0269952	4.11282	0.340131	3.89901	-0.387948	3.72763	0.232324
SCQSRT2035G06.g	Cell wall metabolism	(1-4)-beta-mannan endohydrolase	3.54235	-0.326264	3.47485	0.338336	3.90804	-0.326314	3.89431	0.436878	4.06183	0.0934846	4.28701	1.93341	4.98966	1.90155	3.99758	0.114957	5.42844	1.77862	5.35323	1.46462	6.29198	4.46453	5.46013	4.34107	4.0821	-0.135209	3.58302	0.329587	4.62253	0.0512267	4.25038	0.425369	3.84774	-0.375705	3.76592	0.242658
SCQSRT2035G06.g	Cell wall metabolism	(1-4)-beta-mannan endohydrolase	5.16685	-3.93576	5.10892	-3.04088	4.85865	-3.51844	5.31204	-2.94426	5.62089	-1.77443	5.52809	-3.36501	7.24947	0.305805	7.15504	0.511665	6.94816	0.140978	6.73992	-0.218503	7.1057	0.066841	6.47211	-0.797936	7.36084	1.10785	7.36865	1.20443	7.03607	1.86082	7.709	2.32677	6.79102	0.0970586	6.73332	0.348433
SCQSRT2035G06.g	Cell wall metabolism	(1-4)-beta-mannan endohydrolase	4.8159	-3.7237	5.13761	-3.66756	4.92769	-3.76006	5.47823	-3.58221	5.11467	-2.6973	5.50311	-3.47864	6.89952	0.710262	5.22572	-1.48284	7.65488	-0.0686694	7.146	-0.172665	7.05352	0.373916	6.38884	-0.440448	7.12231	1.19776	7.44303	1.15916	8.26422	1.70371	7.97351	2.09174	6.80541	-0.0415913	6.98266	0.534003
SCCCLR1C06D07.g	Cell wall metabolism	aldehyde dehydrogenase	9.62116	1.00778	9.61822	0.42433	10.1982	0.241209	9.04487	2.54691	5.65371	1.59284	6.56206	2.20433	8.47313	-1.22656	8.35875	-1.53551	8.55511	-0.402714	8.93774	-0.277181	7.26632	4.84137	6.68466	2.96203	8.90893	-0.365297	9.3705	-0.575902	9.91342	0.26714	9.01969	1.97106	8.0459	3.77766	8.24914	5.11843
SCCCLR1C06D07.g	Cell wall metabolism	aldehyde dehydrogenase	9.79617	0.893736	9.97568	0.405399	10.3591	0.217014	9.47549	2.22466	6.08406	1.10636	6.4583	1.67639	8.44661	-0.998311	8.69287	-1.26017	8.64468	-0.388378	9.05716	-0.702744	6.9019	5.5764	7.19018	3.09917	9.05956	-0.2854	9.44235	-0.459054	10.1264	0.413543	9.26266	2.12267	8.28259	4.4094	8.49169	4.93601
SCEQRT1026E05.g	Cell wall metabolism	beta-1,3-glucanase Glycosyl hydrolases family 17	4.49816	-0.38642	5.08642	-0.352874	3.98733	0.167805	6.95556	-1.59876	8.3049	2.84485	7.89664	3.03187	4.74701	-1.38734	3.82769	0.104771	5.94242	-1.35892	5.87249	-2.51683	7.67616	1.26532	8.75291	4.11276	4.62213	1.12096	5.25028	1.21606	4.49508	0.567247	6.50685	-1.82358	8.66933	3.54395	8.76864	3.60841
SCEQRT1026E05.g	Cell wall metabolism	beta-1,3-glucanase Glycosyl hydrolases family 17	5.04325	-0.12512	4.99581	0.187549	5.35441	-0.960021	7.02735	-1.48409	8.57499	2.92592	8.18734	2.75788	4.03071	-1.16937	4.63399	-1.03769	6.50104	-1.40976	7.00465	-0.934546	7.92132	1.76177	8.73891	3.85138	4.90768	-0.252198	5.1865	0.609257	5.20309	0.1601	6.38836	-2.3882	8.88098	3.20435	8.69794	3.65641
SCJLRT2052H01.g	Cell wall metabolism	beta-1,3-glucanase Glycosyl hydrolases family 17	10.0288	0.223664	10.6691	0.295868	9.94136	3.77829	9.15923	2.99421	8.40176	0.169372	8.57168	0.996521	10.0601	0.446388	10.1981	-0.00044211	8.37064	0.913131	9.82333	3.634	8.38566	-0.210933	8.1953	0.254308	10.2801	0.772305	10.6331	0.310135	7.73539	-0.389998	7.1045	-0.980234	7.68681	-1.22254	7.78237	-0.470498
SCJLRT2052H01.g	Cell wall metabolism	beta-1,3-glucanase Glycosyl hydrolases family 17	9.94717	0.205975	10.3954	0.21458	9.98982	3.58646	9.0206	2.7689	8.31758	0.896975	8.58196	1.01236	10.0356	0.320297	10.5104	0.182414	8.13881	1.21896	9.6649	3.71713	8.24826	0.0907393	7.83901	0.204606	10.295	0.635905	10.55	0.23136	8.13941	0.922152	7.39732	0.0824104	7.19585	-2.03251	7.45636	-1.17482
SCRULB1059D12.g	Cell wall metabolism	beta-1,3-glucanase Glycosyl hydrolases family 17	3.24695	0.11147	4.39933	-0.0363878	5.29122	1.16843	4.23746	-0.792311	3.61016	-0.115554	3.31032	0.14634	5.75707	0.631542	5.6624	1.08905	5.74559	0.943043	5.83517	1.3612	3.46181	-0.141956	3.82777	0.996981	7.8818	6.51751	8.36072	5.41062	6.83565	4.90818	7.9409	5.93477	3.78973	0.0567453	3.97338	1.80174
SCRULB1059D12.g	Cell wall metabolism	beta-1,3-glucanase Glycosyl hydrolases family 17	5.05645	-0.539421	4.64632	-2.03398	5.7885	0.264071	5.89277	-0.455532	3.7961	0.102524	3.51344	0.388945	4.81654	2.16097	5.57555	2.03766	5.67669	0.792413	6.90376	0.943531	3.65064	-0.204968	3.4885	0.373428	9.72783	2.55814	8.3468	5.12091	6.90273	4.49714	7.71766	6.39879	3.78145	-0.203086	3.95922	1.28946
SCSGRT2061G12.g	Cell wall metabolism	beta-1,3-glucanase Glycosyl hydrolases family 17	3.27496	-0.1541	4.52351	0.118886	7.63955	-6.33489	8.28954	-6.4047	12.5112	0.560521	12.6419	0.508341	4.07857	0.147694	3.70229	0.0308135	10.3572	-0.83621	8.25202	-5.69111	12.7828	0.414952	13.2561	0.153334	3.97751	0.724664	3.49528	-0.0279906	10.4356	-0.2489	9.64191	-1.88209	13.6328	0.463587	12.5582	0.496268
SCSGRT2061G12.g	Cell wall metabolism	beta-1,3-glucanase Glycosyl hydrolases family 17	3.4615	-0.253327	3.62615	-0.0211982	7.72878	-5.96679	8.81431	-4.09492	12.3771	0.44241	12.6964	0.584971	4.09277	0.094419	3.95008	0.214564	10.354	-0.872964	7.86256	-6.4462	12.6177	0.366781	12.1459	0.0169982	4.0404	-0.179747	3.53052	0.00523989	10.2657	-0.231311	9.7409	-1.79334	12.7335	0.50954	12.5851	0.540145
SCCCLR2C02H01.g	Cell wall metabolism	Cellulose synthase (CesA)	9.70664	0.311002	9.96641	-0.193836	15.0681	1.05926	15.7723	-2.42804	10.5474	-2.02094	9.98878	-4.01327	10.2795	1.28565	10.0258	0.448657	15.8023	0.772009	15.0575	-3.12681	11.8121	-0.50679	10.3685	-2.40007	10.3143	1.8915	10.2568	0.198499	15.3709	2.31848	16.4841	-0.229216	10.655	-2.21131	10.3947	-2.65515
SCCCLR2C02H01.g	Cell wall metabolism	Cellulose synthase (CesA)	9.71049	0.328746	10.0637	-0.0527934	15.145	1.12477	15.5633	-2.4593	10.4121	-2.29659	10.0303	-3.91896	9.69144	1.49493	9.97902	0.598585	16.1779	0.778754	15.1553	-2.89873	11.7727	-0.482659	10.4542	-2.61942	10.5359	1.66688	10.1139	-0.00700056	15.4313	2.32509	16.6637	-0.248432	10.871	-2.0864	10.5482	-2.58668
SCJLLR1106H06.g	Cell wall metabolism	Cellulose synthase (CesA)	9.85246	0.287152	10.2701	0.112007	15.3875	0.508771	16.1607	-1.62286	10.7861	-2.17036	10.2294	-4.14913	10.5359	1.12645	10.3362	0.77491	16.3232	-0.389566	15.1109	-2.08281	11.3726	-1.58513	10.694	-3.11001	11.0491	2.62921	11.088	1.61624	15.6469	1.12875	16.8533	0.708615	11.5763	-1.61076	11.0395	-2.2155
SCJLLR1106H06.g	Cell wall metabolism	Cellulose synthase (CesA)	9.88257	0.354483	10.2205	0.125556	15.3187	0.464732	15.8862	-1.0175	10.9116	-2.21027	10.3977	-3.88466	10.5836	1.23039	10.3134	0.818876	16.4147	-0.365283	15.1798	-2.24442	11.3999	-1.6869	10.654	-3.10362	11.1161	2.67716	10.965	1.65996	15.804	1.2525	16.8838	0.933132	11.21	-1.64441	11.2161	-2.14025
SCEQLB1066G04.g	Cell wall metabolism	Cellulose synthase like (CSL)	12.6002	0.181505	13.7832	-1.96162	15.8108	-3.02635	15.523	-1.99147	9.70177	-2.20275	11.0875	-2.99496	12.3656	-0.548455	13.6383	-1.75628	15.8508	-1.78201	15.6324	-1.69559	12.6252	2.32799	12.3937	-0.0860731	14.4257	2.95198	15.2475	1.24507	16.3676	-2.44001	16.3114	0.978821	11.3838	0.788767	13.0326	0.964255
SCEQLB1066G04.g	Cell wall metabolism	Cellulose synthase like (CSL)	12.5101	0.297121	13.696	-1.91014	15.7407	-3.05041	15.4139	-2.03707	9.5513	-2.3361	10.9518	-3.18061	12.331	-0.408048	13.6251	-1.77008	15.8798	-1.67618	15.706	-1.72022	12.4649	2.34484	12.3459	-0.0836421	14.358	3.15838	15.1676	1.34229	16.2902	-2.50367	16.3649	0.965577	11.4334	0.783968	12.9098	0.836384
SCACHR1038E08.g	Cell wall metabolism	Cinnamyl alcohol dehydrogenase (CAD)	5.66946	3.70639	5.91154	0.369943	8.39996	0.550842	8.32979	-0.219774	11.4226	-1.04182	11.797	-0.513643	7.62324	5.1876	7.63542	4.39198	10.594	3.77448	10.4193	3.47619	11.8853	-0.508072	11.8063	1.18546	9.14659	5.52129	9.81004	6.2557	9.51165	2.41919	9.92801	3.09342	14.0334	0.094859	12.3332	0.853693
SCACHR1038E08.g	Cell wall metabolism	Cinnamyl alcohol dehydrogenase (CAD)	6.35598	2.51043	5.59445	0.964611	8.50789	0.452309	8.42863	-0.226694	11.3303	-1.04066	11.8082	-0.623448	6.97659	5.65004	7.46933	5.22709	10.5976	3.68856	10.5317	3.67159	11.9423	-0.557281	12.1851	0.479224	9.2682	6.0488	9.97819	6.11912	9.437	2.60901	9.92172	2.97375	12.089	0.184054	12.3001	0.741804
SCUTAD1032E08.g	Cell wall metabolism	dirigent-like protein	11.4291	-0.388093	12.4816	-2.70602	10.6354	0.789774	8.6006	1.98533	4.12211	0.069894	3.80809	0.530465	9.44612	-4.45917	11.2937	-3.95409	7.32691	-2.90106	7.04571	-4.17388	3.97336	-0.38401	4.38863	0.911369	10.9334	-1.57798	12.8454	-1.48885	7.99446	-3.33061	8.39236	2.4496	4.48009	-0.246543	4.33733	1.59057
SCUTAD1032E08.g	Cell wall metabolism	dirigent-like protein	11.603	-0.268275	12.427	-2.6976	10.6896	0.732506	8.47798	1.69187	3.71004	0.138607	3.38967	0.311552	9.37558	-4.5626	11.4474	-4.07438	7.56181	-2.93029	7.53459	-3.23455	4.27132	1.18597	3.43285	0.363844	10.9857	-1.38813	12.8896	-1.54774	7.97268	-3.04615	8.22293	2.29927	3.61176	-0.201717	3.59484	0.575203
SCVPRZ2035E05.g	Cell wall metabolism	Dirigent-like protein	14.1961	1.32409	14.2733	1.52047	7.37864	6.33556	6.50611	6.35244	3.8198	0.126177	3.4754	0.383519	9.15756	-8.77306	9.34599	-8.11825	3.94957	-0.0382055	4.2361	0.0953001	3.66128	-0.190945	3.48175	0.44097	8.57733	-9.62823	10.3612	-6.6932	4.25157	0.0386202	3.92696	0.241059	3.70905	-0.290586	3.50912	0.113734
SCVPRZ2035E05.g	Cell wall metabolism	Dirigent-like protein	14.2637	1.34538	14.2888	1.53198	7.45841	6.03779	6.40396	6.29769	3.79253	0.128354	3.39705	0.356785	9.51462	-8.19614	9.54828	-7.32733	3.91758	-0.0281383	4.29967	0.0246079	3.64491	-0.129611	3.25666	0.409172	9.41764	-8.55792	9.8613	-7.54841	4.39022	0.0911234	3.97559	0.288143	3.55692	-0.262249	3.42768	0.0588271
SCEZLB1006G10.g	Cell wall metabolism	endo-1,4-beta-glucanase Glycosyl hydrolase family 9	13.1609	-1.07456	14.1189	-0.761902	7.50746	5.00188	7.12787	4.60648	3.632	-0.121021	3.76438	-0.549592	14.6261	0.874129	13.8954	0.896679	7.57445	3.98855	10.039	4.82457	3.55868	-0.0626819	4.94752	0.542485	13.3732	-0.265277	13.3921	-0.269361	4.57327	0.934574	4.31402	0.0999688	5.18164	0.407599	3.91394	-0.543505
SCEZLB1006G10.g	Cell wall metabolism	endo-1,4-beta-glucanase Glycosyl hydrolase family 9	12.98	-0.953475	13.098	-0.681223	7.84385	3.81868	6.97048	4.47416	4.57335	-0.218958	3.90864	0.53108	14.3147	0.693736	13.3741	1.15934	7.15413	4.29653	10.2698	4.31445	4.10284	-0.666427	3.69211	0.125338	13.2475	-0.32097	13.3102	-0.211871	4.29509	-0.102205	4.20297	0.0839432	4.27134	0.0860592	3.97385	-0.437283
SCCCCL4006H09.g	Cell wall metabolism	Expansin	9.90309	-3.41682	10.8665	-3.96713	15.2448	-2.74034	14.9363	0.539623	4.13903	-1.10955	5.02637	-2.7987	10.3919	-2.27573	11.5687	-2.18668	15.0376	-1.40278	14.903	-2.24104	6.45106	2.69175	5.13405	-2.59158	12.5729	1.74584	13.0925	0.372015	14.7512	-4.10364	15.1843	1.09816	5.26456	1.33449	5.85504	-0.594454
SCCCCL4006H09.g	Cell wall metabolism	Expansin	9.6768	-3.479	10.537	-4.37615	14.8334	-2.67942	14.7722	0.489458	4.39575	0.205461	5.35885	-1.71978	10.376	-2.12074	11.4223	-2.20089	14.9535	-1.28081	14.3551	-2.47695	6.06128	3.28993	4.93103	-1.62741	12.3378	1.67049	12.9094	0.284878	14.7178	-3.93184	15.0993	1.0678	5.4736	1.5765	5.64225	-0.636817
SCCCCL5072C04.g	Cell wall metabolism	Expansin	9.9977	-0.54138	11.3818	-1.42035	14.0161	-3.55661	11.5833	2.12843	6.5489	-0.57401	6.6339	0.195587	10.0459	-0.188009	11.256	-0.505947	13.7657	-2.13927	13.326	-3.21406	7.54735	0.633497	5.60351	-0.525356	10.4909	0.478713	11.9225	0.0880148	14.0607	-3.66925	12.5112	3.75224	5.6468	-1.88271	5.74287	-0.438858
SCCCCL5072C04.g	Cell wall metabolism	Expansin	10.0222	-0.347767	10.909	-1.15192	13.9761	-3.62347	11.2709	2.02108	6.97262	-0.187171	6.20608	-0.603986	10.0075	-0.124373	11.0794	-0.566727	13.5628	-2.10142	13.1697	-3.27731	7.52011	0.45595	5.97198	-0.615912	10.3209	0.566387	11.7997	0.234867	14.0376	-3.55944	12.5656	3.84022	5.12714	-2.17649	6.31854	-0.330607
SCCCLB1023H08.g	Cell wall metabolism	Expansin	3.313	0.270007	4.51153	-2.0656	13.5529	-2.03788	12.1898	-1.07264	3.49627	-0.0121966	3.28134	0.0937302	3.61087	0.0534706	4.42319	-1.58879	13.1438	-1.27209	13.2068	-1.72106	4.44592	1.82495	3.50373	0.139613	8.65053	5.68199	7.76296	4.85789	14.0787	-0.993497	14.2507	3.00121	4.04787	0.467889	3.85804	-0.906823
SCCCLB1023H08.g	Cell wall metabolism	Expansin	3.16836	-0.248373	5.14341	-0.898196	13.5858	-2.09244	12.4532	-0.998903	3.65254	0.154814	4.38976	-1.58415	3.51771	-0.205751	7.21265	0.790369	13.2338	-1.30288	13.2944	-1.9556	4.59347	1.94095	3.37654	0.348103	9.15274	5.02293	7.92775	4.53198	14.2128	-1.01704	14.465	2.90283	3.82231	0.539929	3.31143	0.0287112
SCCCLR1048B09.g	Cell wall metabolism	Expansin	15.2129	-0.672284	15.546	-0.627706	9.80673	4.28396	8.47707	4.97312	4.25314	-0.00751428	5.54861	-0.444771	15.6088	0.197161	15.4904	-0.0210308	8.45912	4.04646	10.6583	6.34467	5.23744	0.0663195	5.51706	-1.9574	15.3831	-0.254658	15.6872	-0.417647	5.76835	-2.69716	5.12431	-1.03255	6.50257	-0.331117	6.05235	-1.01021
SCCCLR1048B09.g	Cell wall metabolism	Expansin	15.2275	-0.710864	15.5829	-0.512414	9.87806	4.38045	8.36727	5.34589	4.34175	-1.33569	5.91136	-1.27974	15.562	0.0646209	15.6625	0.204711	8.15747	4.571	10.772	6.36855	6.19448	-0.604697	6.05514	-0.98801	15.4039	-0.303882	15.6436	-0.249972	5.31889	-2.64534	4.48091	-1.31196	5.95892	-0.61203	6.60205	0.759381
SCCCLR1066D07.g	Cell wall metabolism	Glycine-rich cell wall structural protein 1	6.72685	0.206766	7.44622	2.80455	7.29576	-0.531945	8.81592	-2.71373	15.3725	-0.140818	15.3111	-0.704485	6.93202	1.0835	6.45764	3.67888	10.8989	2.16009	9.49368	-0.169647	15.6216	-0.363207	15.6118	-1.22538	7.43741	2.68415	8.20116	3.88822	11.3538	4.52812	11.4567	2.84728	15.4201	-1.22571	15.5092	-0.519585
SCCCLR1066D07.g	Cell wall metabolism	Glycine-rich cell wall structural protein 1	6.30765	0.793558	6.64159	2.95422	7.39411	-0.252435	8.76539	-2.24796	15.244	-0.166664	15.4113	-0.775368	7.43457	0.453985	5.63259	1.18183	10.7451	2.12671	9.49913	0.125518	15.5368	-0.229031	14.9693	-1.32068	8.08942	1.1747	8.03474	3.90042	11.36	4.47119	11.3346	2.86225	14.8803	-0.891778	15.4056	-0.525954
SCEPFL3083G08.g	Cell wall metabolism	Glycoside hydrolase family 28 protein	8.5303	-5.31901	8.66413	-5.1963	5.82524	-3.30295	5.88203	-1.04692	5.15324	-3.42579	5.37685	-3.46784	11.5942	0.708995	11.7266	0.759712	9.03282	2.78694	9.74257	4.02332	8.28832	1.41712	7.6715	1.68755	11.5782	0.57447	11.6892	0.182242	8.86809	2.43903	7.90709	2.31454	6.62758	-0.410954	7.51367	0.48671
SCEPFL3083G08.g	Cell wall metabolism	Glycoside hydrolase family 28 protein	8.79145	-4.74479	9.35858	-4.09312	6.73146	-2.07101	5.78802	-1.35645	5.63213	-2.95482	5.73408	-2.51956	11.64	0.693899	11.4026	0.900993	9.01076	2.77508	9.57427	3.95036	8.39502	1.42282	7.93674	1.83641	11.6833	0.522447	11.6072	0.248038	8.77584	2.42625	7.48168	2.25925	7.13073	-0.614074	7.35975	0.518115
SCSGLR1025B11.g	Cell wall metabolism	Glycoside hydrolase family 28 protein	10.7153	-1.8361	10.8023	-1.75796	11.1159	-1.5347	10.3076	-1.05028	7.47288	-0.610017	6.41405	-4.36856	12.3644	1.91014	12.3485	1.77923	11.7731	0.926175	12.5269	1.97818	8.99987	1.02821	8.61639	0.5723	12.2624	1.26533	12.106	1.38593	11.4787	-0.740925	11.2071	1.15691	8.60457	2.24693	9.31115	1.43927
SCSGLR1025B11.g	Cell wall metabolism	Glycoside hydrolase family 28 protein	10.6506	-1.68336	10.781	-1.54346	11.0609	-1.71194	10.4035	-1.17911	7.47548	-0.796671	7.86251	-1.60218	12.5343	1.69426	12.3304	1.6007	11.779	0.849733	12.6282	1.91568	8.92242	1.25368	8.53851	0.450961	12.1765	1.28389	12.145	1.40315	11.333	-0.733697	11.3897	1.0465	9.13078	1.62368	9.44608	1.52074
SCCCCL7038A01.g	Cell wall metabolism	Mannan endo-1,4-beta-mannosidase	12.3952	-0.935828	13.6603	-2.21953	14.6049	-0.576524	13.5488	0.821305	5.45702	-3.76014	5.63523	-3.6676	11.9483	-1.97824	12.9493	-2.79022	13.2667	-1.67097	13.5977	-1.62731	7.03992	-1.13324	6.64195	-1.8416	13.4188	1.07227	14.4791	-0.160812	12.5771	-4.91756	12.6044	-0.369163	7.08688	-0.93871	6.99442	-0.515061
SCCCCL7038A01.g	Cell wall metabolism	Mannan endo-1,4-beta-mannosidase	12.3682	-0.923885	13.3865	-2.26502	14.7397	-0.567888	13.5346	0.831659	5.42961	-3.41693	5.68543	-3.85158	11.901	-1.82297	13.0687	-2.63061	13.3991	-1.70347	13.6821	-1.75906	6.75861	-0.781361	5.93765	-2.86424	13.4013	1.11267	14.3199	-0.166105	12.6451	-4.8609	12.9028	-0.365573	6.56789	-0.0483201	7.10334	-0.356987
SCCCLB1024D03.g	Cell wall metabolism	Pectinacetylesterase family protein	10.3736	0.394003	10.6585	0.381176	9.52236	3.68903	7.91329	4.13805	4.98024	-2.6666	5.4255	-3.50314	10.5061	0.640321	10.5464	0.533751	7.26395	2.05952	9.14616	3.96152	5.02916	-3.41866	5.52471	-3.27701	10.7721	0.739179	10.4729	-0.0181434	5.39514	-2.86138	6.32364	1.34813	5.06422	-3.28867	5.57516	-3.24851
SCCCLB1024D03.g	Cell wall metabolism	Pectinacetylesterase family protein	10.4174	0.380777	10.4942	0.118414	9.47327	3.58765	7.61318	4.18764	5.2008	-2.94014	5.59013	-3.60333	10.4477	0.724335	10.5535	0.861973	7.3634	1.51702	8.83425	4.37953	5.10437	-3.33468	5.43272	-3.30893	10.582	0.709805	10.2473	0.00831577	5.74438	-3.025	5.87683	1.43952	5.03309	-3.44755	5.39753	-3.24965
SCEPRZ1009D10.g	Cell wall metabolism	pectinesterase family protein	12.987	-0.0638275	13.0863	0.237714	14.3835	-1.28541	13.2394	1.54339	3.89402	-0.314816	3.67138	-0.314711	11.8671	-2.3579	12.1204	-1.32879	12.5245	-3.56141	13.2274	-2.65113	5.70926	-0.310851	3.86148	-0.0880125	11.5229	-3.01628	11.5343	-2.52037	11.8156	-6.40519	11.9578	-0.972763	4.62369	1.97298	4.92674	1.08438
SCEPRZ1009D10.g	Cell wall metabolism	pectinesterase family protein	12.8749	-0.0905454	12.998	0.243989	14.4501	-1.27872	13.2199	1.46639	3.6534	0.152677	3.38407	0.46514	11.7936	-2.37732	12.2016	-1.1643	12.4569	-3.55928	13.2035	-2.68728	3.51122	-0.145181	3.77529	-0.352978	11.4357	-3.19839	11.5021	-2.62336	11.8558	-6.52564	11.8757	-1.12528	4.54719	2.00483	3.96996	1.63594
SCEZAM2035C11.g	Cell wall metabolism	pectinesterase family protein	13.7993	-0.15887	13.9766	-0.313367	12.547	2.4005	12.1098	2.51407	9.0686	-0.858204	9.55825	1.10968	13.9868	0.104479	13.9942	0.171516	11.9609	1.84547	12.6091	3.05031	10.1972	0.657804	9.86448	2.30904	14.3525	0.975598	14.2974	0.437839	11.5566	0.577753	10.9815	0.842589	9.58717	-0.0898909	9.41985	1.22425
SCEZAM2035C11.g	Cell wall metabolism	pectinesterase family protein	13.7375	-0.145714	13.9961	-0.367027	12.427	2.37416	11.9556	2.43124	9.06081	-0.79027	9.60276	1.02468	14.1021	0.0500777	14.0066	0.234925	11.7926	1.76275	12.5471	3.03037	10.0309	0.788931	9.99239	2.13206	14.1287	0.946004	14.3143	0.427039	11.4224	0.768991	10.9053	0.922783	9.34433	-0.246883	9.52522	1.1706
SCEQRT1024E12.g	Cell wall metabolism	phenylalanine ammonia-lyase (PAL)	12.1745	-1.24846	13.8207	-2.79669	15.0541	-1.75145	14.1124	-1.66849	14.6685	0.181586	15.1102	-1.90538	12.1503	-1.35123	13.5743	-2.83017	15.1745	0.0323077	14.2801	-2.82106	14.917	0.113856	15.5004	-0.99466	13.7931	1.80258	15.2204	0.282174	15.5909	-0.851736	15.0414	0.658041	14.8984	0.0623465	15.4703	-0.955176
SCEQRT1024E12.g	Cell wall metabolism	phenylalanine ammonia-lyase (PAL)	12.2581	-1.25632	14.0854	-2.78024	15.1424	-1.71468	14.2842	-1.66592	14.8669	0.102145	15.2368	-1.85841	12.1159	-1.33666	13.6989	-2.93548	15.3412	0.14543	14.4875	-2.92152	15.0242	0.134038	15.5713	-0.807087	13.8707	1.83664	15.251	0.25729	15.6252	-0.845063	15.1726	0.581246	15	-0.0959794	15.6181	-1.03171
SCVPRZ2040D09.g	Cell wall metabolism	Plant invertase/pectin methylesterase inhibitor	8.81863	-1.3178	9.33774	-1.55809	12.8194	0.548045	13.1732	-0.93755	11.9947	-2.6187	12.4916	-1.79916	9.97518	0.528514	9.7404	-0.214366	12.8304	-1.58622	12.6878	-1.96077	12.7184	-1.40876	12.0409	-1.39127	10.0121	0.791177	10.0103	-0.0101205	12.5337	-0.54397	13.1711	-1.71273	12.3198	-1.65506	12.459	-1.55232
SCVPRZ2040D09.g	Cell wall metabolism	Plant invertase/pectin methylesterase inhibitor	8.74836	-1.19039	9.11601	-1.68317	13.0797	0.638673	13.5169	-1.18328	11.847	-2.48572	12.3984	-2.08147	9.5485	0.252547	9.63728	-0.455136	12.8013	-1.38386	12.8647	-1.85112	12.737	-1.32668	12.4489	-1.39038	9.86528	0.82032	10.0109	-0.146079	12.457	-0.448511	13.303	-1.77936	12.2626	-1.56905	12.4381	-1.72738
SCQSRT1036E09.g	Cell wall metabolism	putative p-Coumarate 3-hydroxylase (C3H)	14.8303	-1.74386	15.2783	-1.28267	11.6794	-2.72404	11.0492	-1.22205	12.1498	-2.17811	12.5952	-2.14631	15.6079	-0.39743	15.6033	-0.115378	12.4275	-0.177279	13.6488	1.79663	13.0202	-1.01932	13.2577	-0.863384	15.5369	-0.258003	15.7535	-0.0525032	12.3137	-1.37531	11.1576	-0.441225	12.9874	-0.288104	13.7632	0.0766042
SCQSRT1036E09.g	Cell wall metabolism	putative p-Coumarate 3-hydroxylase (C3H)	14.6786	-1.77389	14.8714	-1.25757	11.5666	-2.76354	10.8341	-1.49783	11.9743	-2.18261	12.4486	-2.09385	15.4019	-0.395139	15.6188	-0.0100558	12.3557	-0.157758	13.3909	1.8951	12.8381	-0.989129	12.8227	-0.853059	15.4574	-0.298527	15.6157	-0.0387314	12.2166	-1.47813	11.1759	-0.496282	12.989	-0.165603	13.3164	0.0679158
SCEQRT2027H09.g	Cell wall metabolism	Uncharacterized glycosyltransferase AGO61;	3.29497	-0.483208	3.12991	-0.0372356	10.8863	-5.9653	12.8331	-2.51404	10.6931	-1.54968	10.6969	-2.93292	3.4935	0.000473945	6.01234	0.162227	12.5515	-2.45928	10.9711	-6.28038	11.4465	-0.478775	10.8077	-2.2537	3.9522	0.497931	3.66536	0.892873	12.1498	-3.35186	11.1006	-5.66123	11.2712	-0.0399284	12.0641	-0.0799097
SCEQRT2027H09.g	Cell wall metabolism	Uncharacterized glycosyltransferase AGO61;	3.51124	-0.185044	3.52916	0.0533038	10.9479	-5.9613	12.4404	-2.53173	10.6977	-1.47312	10.7752	-2.86319	3.88034	-0.158839	4.51382	0.31067	12.4682	-2.37428	10.947	-6.47412	11.4207	-0.581671	11.0079	-2.37514	4.12398	-0.0118339	3.4762	0.195267	12.1385	-3.45497	11.3503	-5.31644	11.3774	-0.224763	12.0222	-0.124856
SCEQLB1064G03.g	Cell wall metabolism	Vegetative cell wall protein gp1	12.1732	0.455966	12.6482	0.619351	11.7581	0.15607	11.8224	0.444205	11.3322	0.845655	11.627	0.808638	11.2003	-1.96547	11.0213	-1.79375	10.6362	-1.93261	10.7722	-1.87134	10.6033	-1.19831	10.3918	-1.67057	7.98787	-7.63186	8.48391	-7.02693	7.58924	-7.54912	8.41117	-5.29955	7.93205	-7.17452	7.5467	-7.07228
SCEQLB1064G03.g	Cell wall metabolism	Vegetative cell wall protein gp1	12.2346	0.453591	12.5161	0.530158	11.8779	0.201955	11.8198	0.351642	11.4592	0.88519	11.6881	0.786395	11.1972	-1.91888	10.9243	-1.81675	10.6743	-1.9574	10.9517	-1.90559	10.547	-1.44059	10.5325	-1.46853	7.81603	-8.28007	8.91073	-6.03801	7.88832	-7.40307	7.76605	-7.10504	7.40903	-7.58458	7.67512	-7.04303
SCEQRT2091A08.g	Cell wall metabolism	Xyloglucan endotransglycosylase/hydrolase (XTH)	13.9611	-0.000520141	13.955	-0.282953	12.9435	0.0371177	13.3766	-1.35415	12.9471	-2.9825	13.7911	-3.8144	14.1023	-0.0614196	13.8574	-0.0201174	13.0816	-0.705785	13.7114	-0.160168	14.1166	-1.2773	14.973	-1.55514	14.3453	1.1862	14.1199	0.517905	13.46	1.16582	13.4261	-0.86641	14.1139	-1.39777	15.093	-1.51415
SCEQRT2091A08.g	Cell wall metabolism	Xyloglucan endotransglycosylase/hydrolase (XTH)	13.9866	0.0672694	13.8505	-0.38461	12.8995	0.115518	13.2508	-1.284	12.9837	-3.09591	13.8443	-3.78062	13.9773	-0.0837285	14.1454	0.23315	13.1197	-0.679543	13.5588	-0.193151	14.1768	-1.25253	14.8642	-1.6573	14.4657	1.08524	14.2561	0.480206	13.2866	1.35808	13.4657	-0.859937	13.9449	-1.18941	14.9401	-1.47473
SCJLST1020H07.g	Cell wall metabolism	Xyloglucan endotransglycosylase/hydrolase (XTH)	4.47048	-3.114	5.38111	-3.51607	12.6085	-2.48707	12.1112	-2.75251	7.37414	-1.06989	6.90129	-3.90693	5.6765	1.39681	6.85206	-0.212595	13.6671	0.822141	12.846	-2.40505	9.48474	3.1223	8.25262	0.669435	7.49032	3.56067	8.30916	1.13362	13.0688	-1.6889	13.8612	1.45884	8.11542	1.36385	9.21363	1.35978
SCJLST1020H07.g	Cell wall metabolism	Xyloglucan endotransglycosylase/hydrolase (XTH)	3.73612	-0.538872	5.78846	-3.05427	12.7263	-2.55774	11.913	-2.79335	7.07623	-0.824197	6.70219	-4.25133	5.90894	0.906663	6.99379	0.0985297	13.7081	0.891935	12.8045	-2.43525	9.67512	2.58114	8.61735	0.294997	7.90471	2.80815	7.79557	1.42129	13.0387	-1.89349	14.1634	1.49146	7.72485	1.67695	9.33422	1.26176
SCRUFL3067G01.b	Cell wall metabolism	Xyloglucan endotransglycosylase/hydrolase (XTH)	5.64482	-5.6129	6.23293	-5.16463	3.3107	-0.070614	4.72172	-1.55051	3.51465	0.010684	3.29811	0.117716	10.0911	2.63949	9.98874	2.46694	6.66534	4.23524	8.47695	4.43137	4.16798	1.25148	3.52987	0.180934	8.96434	0.901729	9.07269	0.77218	3.7952	-0.0157097	4.58548	-1.11109	3.86333	0.0894872	3.24387	0.0199074
SCRUFL3067G01.b	Cell wall metabolism	Xyloglucan endotransglycosylase/hydrolase (XTH)	5.96434	-5.18421	6.45348	-4.5088	4.13005	-0.330699	4.87255	0.0792212	4.03988	-0.297845	3.8946	0.106383	9.91783	2.8813	9.98821	2.9496	7.26535	3.05978	7.70904	5.9194	3.90315	-0.107548	4.01824	0.0899717	9.23688	0.519656	9.0023	0.579631	4.79491	-0.877639	5.03658	-0.399766	4.57876	0.518699	3.82877	0.191021
SCACLR1057C07.g	Circadian Clock	Two-component response regulator-like	13.1269	-0.603655	13.0196	-0.357101	12.4422	0.926463	12.3002	0.253461	13.5527	0.345705	14.0668	-0.161358	12.0396	-3.0768	11.7581	-2.89196	10.8622	-2.21112	11.3795	-2.01141	13.0139	-1.6228	12.9664	-1.93103	12.7433	-1.32109	12.3184	-1.7528	11.48	-0.772449	11.3846	-1.23037	13.5336	-0.4841	13.7827	-0.689295
SCACLR1057C07.g	Circadian Clock	Two-component response regulator-like	13.0433	-0.546881	13.0035	-0.336718	12.2282	0.914878	12.0417	0.131394	13.4637	0.31153	13.9879	-0.244758	11.8147	-3.03804	11.7534	-2.686	10.9235	-2.16623	11.0188	-2.07957	12.9232	-1.47597	12.9308	-1.93355	12.5597	-1.24829	12.3126	-1.78819	11.2107	-0.890051	11.1581	-1.10571	13.2395	-0.246024	13.5124	-0.716615
SCEZLR1009B09.g	Cytoskeleton and vesicle trafficking	Actin	10.3781	0.401625	10.8554	-0.477368	12.4279	-0.869682	12.5131	-0.245153	12.8609	-0.612264	13.1179	-0.523003	7.40518	-5.24171	7.70387	-6.21634	11.2289	-3.06608	10.6102	-4.45845	11.7996	-3.24074	11.6293	-3.20707	9.05369	-2.19109	9.80185	-2.68809	11.6468	-2.24218	11.2243	-2.48221	11.6882	-2.92432	11.8483	-2.59723
SCEZLR1009B09.g	Cytoskeleton and vesicle trafficking	Actin	10.2196	0.349592	10.8367	-0.392599	12.4398	-0.829882	12.5184	-0.180622	12.7112	-0.63674	12.893	-0.495374	7.14552	-5.69166	7.49088	-6.32842	10.9909	-3.0319	10.5543	-4.71778	11.5933	-3.20361	9.16016	-3.4693	8.89202	-2.36722	9.80795	-2.31064	11.6771	-2.20129	11.1909	-2.54806	11.8007	-2.76635	11.7829	-2.41196
SCCCCL3080D01.g	Cytoskeleton and vesicle trafficking	Actin-related protein 9	9.03802	3.18149	9.08758	3.68146	8.02996	4.07799	6.87832	6.32518	8.28551	3.85059	8.56453	3.87402	6.023	-1.3253	5.55987	-2.7266	4.06623	-0.0432691	5.61538	0.977787	6.21163	-0.43398	5.27114	-1.83575	6.93931	0.412235	7.29941	0.326808	5.4534	1.20265	5.01823	-0.047264	6.10671	-0.403306	6.62823	0.711012
SCCCCL3080D01.g	Cytoskeleton and vesicle trafficking	Actin-related protein 9	8.96616	3.53805	9.28304	3.98115	7.77121	4.60925	7.71563	4.83894	8.44522	3.82904	8.59807	3.67506	6.23006	-1.65568	5.73465	-2.68887	4.53773	-1.5674	5.28571	-1.27358	6.24986	-0.247811	5.67511	-2.15634	7.16468	0.123372	7.21657	0.00921207	4.84405	1.53157	5.6297	-0.196863	6.38556	-0.287663	6.78226	0.734382
SCCCCL4003F07.g	Cytoskeleton and vesicle trafficking	Formin-like protein 14; OsFH14;	15.9387	-0.722132	15.995	0.890149	12.6667	3.23393	11.4069	3.77489	8.77525	1.95795	8.74102	1.73493	15.6607	-1.41073	15.7109	-0.471838	10.7809	0.968736	12.5039	3.88681	8.55131	0.451677	7.97098	0.856518	15.8248	-1.15919	15.4841	-0.763674	10.3238	-1.01739	9.38677	0.274923	8.34916	0.774839	8.49154	1.54331
SCCCCL4003F07.g	Cytoskeleton and vesicle trafficking	Formin-like protein 14; OsFH14;	15.9054	-0.703558	16.0505	0.841907	12.6511	3.13843	11.4134	3.84793	8.78392	1.79721	8.78813	1.77972	15.7035	-1.45739	15.6307	-0.452051	10.7279	0.834358	12.5079	4.11355	8.52897	0.780472	7.77854	0.268845	15.8087	-1.19275	15.4591	-0.765201	10.2792	-1.0652	9.2467	0.0975196	8.45893	1.33551	8.38523	1.87299
SCCCST1002H03.g	Cytoskeleton and vesicle trafficking	Golgi SNARE 12 protein	7.56005	2.80927	8.19788	2.76524	6.79295	2.83188	8.62067	1.55748	5.32031	3.10119	6.39252	1.82865	6.2677	0.662167	6.47714	0.173677	4.48347	0.965154	4.89557	1.25716	3.65814	-0.184469	6.09333	1.94343	4.91645	2.14827	5.69519	-0.964255	5.0388	0.428309	4.8582	-1.30914	5.20906	0.889739	4.31288	-1.3545
SCCCST1002H03.g	Cytoskeleton and vesicle trafficking	Golgi SNARE 12 protein	7.4849	3.42559	8.09909	2.7021	7.1613	3.07732	7.96822	2.0832	5.41024	2.84161	5.90388	2.6903	6.04471	1.90756	5.66578	-1.17889	5.93672	0.494052	6.44442	1.26017	4.87816	-2.02675	5.12053	-0.785655	5.62646	0.982085	5.92739	-0.641418	5.23177	-1.81359	5.06193	-0.563216	4.88535	0.403685	4.9883	0.492926
SCVPLB1016G07.g	Cytoskeleton and vesicle trafficking	Patellin-6	14.625	0.218211	14.7297	0.385497	10.798	2.84342	9.24799	3.87436	7.21169	-0.265129	7.39305	-0.483634	14.3189	-0.375238	13.8878	-0.610893	8.58426	1.18526	10.6679	4.24971	7.59404	-0.308316	7.30168	-0.193039	14.4355	-0.166774	14.5171	-0.468153	7.8403	-1.21047	7.23394	0.494088	7.33478	-0.998171	7.69239	0.414728
SCVPLB1016G07.g	Cytoskeleton and vesicle trafficking	Patellin-6	14.6756	0.238078	14.8572	0.314558	10.5559	3.14965	9.33586	4.08466	7.331	-0.851542	7.52303	0.142955	14.5686	-0.406069	14.3994	-0.498057	8.60768	0.940421	10.9555	4.11814	7.62205	-0.951239	7.35389	-0.325292	14.4396	-0.172478	14.5637	-0.479275	7.92406	-1.37743	7.07617	0.565639	7.30475	-1.0872	7.8837	0.403549
SCSBST3100B06.g	Cytoskeleton and vesicle trafficking	Probable clathrin heavy chain	5.89665	5.07525	6.13674	5.53104	6.00046	4.22007	5.58371	4.2972	5.13016	3.14356	4.60051	3.22551	5.12414	2.94602	4.73096	2.93632	4.50663	1.77416	5.49949	3.08668	3.52524	0.056097	3.62312	0.602191	3.48853	0.00582393	3.28696	-0.0197924	3.8419	-0.0150574	3.7764	0.042947	3.62737	0.105394	3.36226	0.0972896
SCSBST3100B06.g	Cytoskeleton and vesicle trafficking	Probable clathrin heavy chain	5.83871	3.56028	5.49428	2.76981	5.84665	2.41647	5.22042	2.64724	6.32525	1.73067	3.98705	0.657816	4.90773	1.57136	4.31598	0.267913	4.65625	0.254757	4.86036	-0.0326871	4.62458	0.593418	4.11648	0.945977	4.35573	-0.266261	4.1782	1.21601	4.74422	-0.0108601	4.42646	0.520451	4.19512	-0.425813	4.08981	0.43707
SCCCCL7002B05.g	Cytoskeleton and vesicle trafficking	putative myosin	5.68441	4.00447	5.6217	3.85711	5.1724	2.11506	5.07682	1.95393	5.66625	3.17161	5.28401	2.47449	5.76663	2.52963	6.05286	1.8933	4.28664	0.398556	5.10208	1.32157	5.32831	2.85503	6.11113	1.8919	4.51627	1.01925	4.07937	0.637631	4.17849	-0.0202939	4.19667	0.043301	4.45637	0.920736	4.25712	1.59645
SCCCCL7002B05.g	Cytoskeleton and vesicle trafficking	putative myosin	5.53837	4.04339	5.72012	3.53879	4.84122	2.077	7.03203	-0.380602	5.62514	3.10807	5.70887	2.3635	5.74495	3.66007	5.31046	3.25184	3.80248	-0.0781379	4.41783	0.433826	5.3587	3.23631	5.80049	2.61985	4.49415	0.353337	4.01593	-1.07163	4.20861	-0.0320788	3.97147	-0.349294	4.43742	-0.608957	4.7413	-0.514155
SCACLR1036G02.g	Cytoskeleton and vesicle trafficking	Syntaxin-related protein	7.22328	0.192465	8.50569	-0.368665	12.1913	-0.402866	12.2367	-0.939847	13.0096	-1.01547	13.1935	-0.341496	7.36413	0.142411	8.59584	0.66806	11.9295	-0.978469	11.5943	-2.13924	12.7942	-1.97939	12.8904	-0.845675	9.43162	4.25597	10.3236	3.20125	12.8231	1.02663	12.7469	0.401304	13.2422	-0.579134	13.3916	0.437753
SCACLR1036G02.g	Cytoskeleton and vesicle trafficking	Syntaxin-related protein	7.29623	0.426745	8.48002	-0.208304	12.0952	-0.467267	11.9833	-1.25881	12.9991	-1.00988	13.2252	-0.420844	7.73931	0.00441086	8.60696	0.865701	11.8248	-0.90286	11.6233	-1.96219	12.8655	-1.89657	12.9463	-0.904802	9.23901	4.23778	10.2537	3.19203	12.8681	1.1852	12.5848	0.357435	13.0038	-0.824968	13.6655	0.34268
SCCCRZ1001A11.g	Cytoskeleton and vesicle trafficking	Vesicle transport protein SEC20	12.0865	-0.611472	12.1515	-0.222803	11.2475	-0.567688	11.1395	-0.438242	10.4925	-0.899483	10.8191	-0.553912	10.521	-3.6707	10.2316	-3.74902	9.27565	-3.94544	10.0728	-3.08421	9.42256	-3.87913	9.14864	-3.44428	11.9292	-0.666254	11.9862	-0.738892	11.1097	-0.372651	11.1034	-0.427755	10.6041	-0.594348	10.7909	-0.3971
SCCCRZ1001A11.g	Cytoskeleton and vesicle trafficking	Vesicle transport protein SEC20	12.0715	-0.59283	12.1637	-0.233205	11.3026	-0.508683	11.3122	-0.416592	10.5268	-0.95907	10.7265	-0.589848	10.5836	-3.76831	10.0912	-3.86014	9.32401	-4.1306	10.0186	-3.33534	9.46279	-3.68574	9.08851	-3.48774	12.0203	-0.737839	11.9383	-0.561046	11.1749	-0.467731	10.9748	-0.502229	10.9649	-0.545254	10.9162	-0.354175
SCEPAM1015D06.g	Development	Ankyrin repeat domain-containing protein	9.831	0.30055	9.6785	1.12399	9.15842	0.0622929	9.34797	0.512642	10.5958	0.397663	10.8497	1.1737	10.7553	2.44045	10.3301	3.032	9.90731	1.8182	10.427	2.61741	11.4207	1.43231	10.9885	1.64706	8.72456	-1.68061	8.67606	-0.926548	7.92527	-1.66025	7.47246	-2.5091	9.91922	-1.08389	9.85883	-0.470576
SCEPAM1015D06.g	Development	Ankyrin repeat domain-containing protein	10.0699	0.256508	10.1659	1.24873	8.96047	0.16889	9.23083	0.757443	10.8668	0.516467	11.0382	1.19831	10.9871	2.33717	10.7366	2.84933	10.2112	1.83819	10.2843	2.6983	11.6659	1.50623	11.236	1.76652	8.96144	-1.56439	8.9321	-0.881525	7.78786	-1.52876	7.10761	-3.13236	9.95959	-1.02334	9.98472	-0.496845
SCJFRZ2012A12.g	Development	Cortical cell-delineating protein precursor	14.479	0.0967936	15.0568	-1.04896	16.5187	-0.224155	16.8433	0.360833	10.8847	-4.69635	13.2377	-2.16804	14.7648	0.413879	15.1215	-0.107394	16.5558	0.423044	16.158	-0.792345	13.7938	0.559715	14.021	-1.29388	14.8966	0.842236	15.1126	-0.688705	16.7598	-0.0439692	14.9275	-1.06898	14.0236	0.575505	14.0443	-0.179488
SCJFRZ2012A12.g	Development	Cortical cell-delineating protein precursor	14.4007	0.167689	14.6341	-1.06962	16.3278	-0.147673	16.3905	0.129082	10.6154	-4.86499	12.678	-3.23259	14.5482	0.511907	14.906	-0.290714	16.3682	0.117443	16.0635	-0.778013	13.7879	0.688948	13.2854	-1.48106	14.7914	0.808218	14.9954	-0.675126	16.6841	0.0528236	15.9723	-0.803056	13.3086	0.623022	13.9126	-0.287806
SCCCLR1072A04.g	Development	FRIGIDA-like protein	13.895	0.273439	14.0457	0.362113	13.2891	0.465282	13.2677	0.377142	13.0938	0.314484	13.2285	0.291967	12.5785	-2.41331	12.6808	-2.38446	12.0561	-1.93554	12.6437	-1.34705	12.3004	-1.95903	11.2978	-2.8361	12.5734	-2.57071	13.0468	-2.13817	12.0733	-2.06568	11.9432	-2.23397	11.7266	-2.58823	11.7025	-2.45082
SCCCLR1072A04.g	Development	FRIGIDA-like protein	13.7719	0.253484	14.1249	0.356486	13.3239	0.500335	13.363	0.412158	12.9641	0.169685	13.0775	0.236523	12.6676	-2.11037	12.6315	-2.00711	11.9785	-1.69517	12.7032	-1.2541	12.1888	-1.77938	11.4782	-2.72319	12.5274	-2.3907	12.913	-1.99661	12.1396	-1.95825	12.0238	-2.16553	11.7901	-2.38756	11.7416	-2.23771
SCRLAD1136A11.g	Development	Peroxisome biogenesis protein	10.4548	0.294284	10.9809	0.706033	10.2834	0.231012	10.9022	-0.0462599	10.4417	0.884888	10.6529	0.594239	11.4642	2.28562	11.2295	2.38247	11.129	1.48812	11.3446	1.53982	11.2883	1.98081	11.9987	2.21772	10.3288	0.147478	10.2899	0.120289	9.87012	0.228648	10.2087	-0.304993	10.9047	0.806394	10.4502	0.678243
SCRLAD1136A11.g	Development	Peroxisome biogenesis protein	10.2726	0.291234	10.3467	0.720916	10.2304	-0.0296145	10.5354	-0.111446	10.2037	1.0827	10.6304	0.77442	11.2923	2.17231	10.9302	2.32495	10.9223	1.38401	11.2444	1.47779	11.1551	1.95921	11.0473	2.02097	10.087	0.291724	10.072	0.186902	10.1276	0.18403	10.0736	-0.151725	10.1389	0.87496	10.4014	0.559107
SCSFRT2068D10.g	Development	receptor Ser/Thr kinase	9.79222	-0.281193	9.69813	0.422878	8.24215	3.15097	7.5714	1.0429	7.51853	-0.0924121	7.81986	-0.124462	10.5774	1.46064	10.3549	1.82178	8.38732	3.99503	8.90575	4.3967	9.35514	3.03923	8.88991	2.56917	10.1886	0.544903	10.0019	0.765651	5.05418	1.91565	8.36926	3.29904	8.46859	1.96911	8.84764	1.84503
SCSFRT2068D10.g	Development	receptor Ser/Thr kinase	9.86971	-0.206208	9.71122	0.353865	7.69051	4.10903	7.34871	1.23527	7.44504	-0.0836704	7.88365	-0.494051	10.6095	1.46378	9.92872	1.17564	8.49312	3.93064	8.53028	4.7938	9.33903	2.9908	9.00537	2.34338	10.2927	0.512182	9.96335	0.707165	6.49673	1.77028	8.32452	2.97563	8.49955	1.84613	8.798	2.06627
SCJFRZ2014F01.g	Development	Sorting and assembly machinery component 50 homolog	10.2929	1.0571	10.4455	0.863132	11.0367	0.754795	10.6038	0.761709	11.2649	0.27519	11.3768	0.215026	6.83182	-5.93501	6.98735	-5.92388	7.08404	-6.39651	7.39563	-6.23007	7.42797	-8.18465	7.7161	-6.27684	9.84068	-0.00968215	10.2487	-0.201911	10.0852	-0.731648	10.0428	-0.404322	10.7351	-0.672895	10.769	-0.73926
SCJFRZ2014F01.g	Development	Sorting and assembly machinery component 50 homolog	10.4817	1.03338	10.6375	0.717619	11.1207	0.838924	11.0185	0.766226	11.3841	0.226863	11.5291	0.246116	6.6029	-6.45314	7.41751	-4.22578	6.872	-6.63729	7.52194	-6.92049	7.4258	-8.28374	8.04517	-5.92831	9.9617	-0.0563456	10.2134	-0.147053	10.2897	-0.604487	10.3004	-0.323094	11.1487	-0.834479	10.8544	-0.745103
SCACSD2018E08.g	Development	Stem 28 kDa glycoprotein	3.14075	-0.200959	3.12396	-0.00826384	10.6671	-5.69331	10.3496	-2.31189	9.34081	-4.18517	10.1873	-4.73249	3.41226	-0.0287879	4.06568	0.320222	10.6436	-3.68886	10.3703	-5.08963	10.6614	-2.28429	10.589	-3.23015	5.39132	3.00334	5.59255	3.80515	12.6952	-0.390491	12.0971	1.1871	12.0379	0.949932	12.5039	0.244267
SCACSD2018E08.g	Development	Stem 28 kDa glycoprotein	3.15456	-0.190339	3.10534	-0.00683795	10.6485	-5.66275	10.332	-2.32904	9.37384	-4.15541	10.0903	-4.90706	3.41623	-0.0337764	4.17557	0.424087	10.5817	-3.79083	10.3694	-5.05997	10.5816	-2.34573	10.6197	-3.32036	5.49802	3.40433	5.31642	4.82698	13.0304	-0.437466	12.0586	1.25909	12.0395	0.896665	12.4918	0.231471
SCCCHR1002G08.g	DNA metabolism	3-5 exonuclease/ nucleic acid binding protein	12.7053	0.27495	12.7212	0.869633	5.78868	3.66586	5.29302	2.432	3.89451	-0.922462	3.29986	0.0322703	12.3998	-0.716675	12.0399	0.00536781	5.86652	3.84407	7.3638	6.57528	3.44441	-0.0990813	3.72413	0.145355	10.5146	-4.01057	10.5473	-3.03326	4.28101	-0.074494	4.54544	-0.339018	4.18265	0.191777	3.45081	-0.0949958
SCCCHR1002G08.g	DNA metabolism	3-5 exonuclease/ nucleic acid binding protein	12.7631	0.287511	12.7632	0.769877	5.82528	3.86258	4.90892	2.9844	3.61174	0.0317096	3.45697	-0.208778	12.5035	-0.683476	12.0312	0.0806506	5.83087	4.2788	7.43061	6.90301	3.4402	-0.195582	3.48404	0.175295	10.7376	-3.966	10.5712	-3.07826	3.92412	0.00892876	3.72681	0.0151169	5.08893	-0.267825	3.95584	1.35449
SCJFRT1059F04.g	DNA metabolism	CCR4-NOT transcription complex subunit 7	7.56819	0.864571	7.47842	-2.68262	12.6538	-0.644528	11.6441	-1.5182	12.0734	0.377703	10.4631	0.161742	6.50726	0.776218	8.54972	-0.0611947	12.637	0.311822	12.0349	-1.45768	13.5121	-0.0660142	12.7082	0.807892	10.8221	4.39955	10.5441	3.192	12.6431	-0.365662	12.8729	1.01804	13.4573	0.358362	13.3101	0.637084
SCJFRT1059F04.g	DNA metabolism	CCR4-NOT transcription complex subunit 7	7.49926	1.84568	6.54025	-1.25556	11.7957	-0.667148	12.334	-1.50705	13.5263	0.387761	13.6971	0.0798564	7.41917	-0.0103096	9.48177	0.450122	13.1604	0.258582	11.6992	-1.48656	13.8758	-0.109781	14.0514	0.279147	11.1248	4.33034	10.896	2.93556	12.3407	-0.348956	13.6057	0.847546	13.8979	0.193129	13.9934	0.529164
SCBGLR1114E03.g	DNA metabolism	Chromodomain-helicase-DNA-binding protein 4; CHD-4	11.8103	0.9675	11.8933	1.46273	9.67605	1.41681	9.43233	1.3799	7.748	-0.991772	7.89544	-1.33665	8.26571	-5.90545	8.64101	-4.18258	6.56611	-3.8323	6.44703	-4.46991	5.92803	-5.1323	6.31095	-4.22805	10.5354	-1.37334	10.479	-1.1751	7.41613	-1.89362	7.58585	-1.6472	7.06129	-2.69476	7.37343	-1.6605
SCBGLR1114E03.g	DNA metabolism	Chromodomain-helicase-DNA-binding protein 4; CHD-4	11.8663	0.999679	11.8055	1.42777	9.4451	1.61312	9.30758	1.28776	7.82495	-1.33639	8.04364	-1.08771	8.49574	-5.46657	8.28213	-4.99085	6.40599	-4.18682	6.70523	-4.2738	6.02336	-5.36121	6.11811	-4.25603	10.6301	-1.47199	10.4242	-1.20141	7.25759	-1.54746	7.60849	-1.30496	6.11814	-5.06875	7.00679	-2.68995
SCQSFL3037G09.g	DNA metabolism	condensin complex subunit 3	11.5689	-1.02006	11.4727	-0.324827	11.2573	-0.79747	11.1407	-0.807047	10.0215	-1.0758	10.2801	-0.459342	8.60149	-6.77392	8.5548	-5.54294	10.3685	-2.1736	10.3029	-2.63868	8.75514	-3.73188	8.2395	-3.59182	9.71562	-4.6856	9.58261	-4.10171	9.55029	-3.53037	9.83178	-3.1124	8.64289	-3.63933	8.73246	-2.96676
SCQSFL3037G09.g	DNA metabolism	condensin complex subunit 3	11.5719	-1.06674	11.5882	-0.419591	11.2551	-0.811465	11.3297	-0.748399	10.0508	-0.833251	10.1959	-0.290817	8.19821	-7.54312	8.66723	-5.76646	10.258	-2.24141	10.4678	-2.60848	8.78379	-4.17959	8.32258	-4.05738	9.83397	-4.43064	9.59488	-3.9089	9.75955	-3.76263	9.81965	-2.9553	8.86757	-3.62791	8.8396	-2.94622
SCQSLB1049F05.g	DNA metabolism	DNA polymerase V family	10.123	2.43509	10.6002	2.34823	9.94268	1.64562	10.3657	2.39888	9.92932	1.906	10.0604	1.98902	9.71765	1.55121	9.88166	1.55432	9.72601	0.776631	9.70179	1.47041	9.58194	1.12606	9.38688	0.994349	8.96289	-0.0487462	9.24425	0.110808	8.53376	-0.422984	8.17865	-0.948616	8.66326	-0.267794	8.60863	-0.17883
SCQSLB1049F05.g	DNA metabolism	DNA polymerase V family	10.1023	2.37006	10.3394	2.34022	9.87848	1.65158	9.94973	2.29545	9.73529	2.10432	9.97222	2.13564	9.98983	1.6654	9.88742	1.69616	9.36576	1.00813	9.80252	1.25479	9.58502	0.638666	9.04593	0.84024	8.87999	-0.155322	9.07408	0.166522	7.75162	-0.608594	8.1468	-0.805536	8.65505	-0.540283	8.66314	-0.248835
SCJFRT1060F02.g	DNA metabolism	Histone	9.39701	-5.64992	10.4117	-5.97421	8.42189	-5.78714	8.54834	-5.22259	10.3877	-5.76299	10.8973	-5.21406	12.0271	-0.653145	12.3957	-1.31241	11.1179	0.122443	11.3629	0.307203	13.2623	-0.68857	13.5301	-0.453643	12.5707	0.333504	13.3477	0.0919065	11.252	0.558589	11.3578	0.911233	13.4889	0.406167	13.5387	0.312847
SCJFRT1060F02.g	DNA metabolism	Histone	9.51565	-5.67814	10.414	-5.71944	8.34889	-5.98571	8.45718	-5.08248	10.3904	-5.69503	10.8113	-5.26035	12.0067	-0.618046	12.2766	-1.4126	11.0327	0.214974	11.2729	0.296149	13.2033	-0.67778	13.2457	-0.947633	12.5543	0.331413	13.1636	0.106555	11.3769	0.519375	11.3397	0.901832	13.758	0.601077	13.5188	0.343622
SCQGLR1041C10.g	DNA metabolism	Histone	9.67361	7.26685	9.20041	8.03837	8.42699	5.3754	7.26896	8.01751	7.40549	7.26473	8.04559	8.11502	3.60874	-0.061639	3.61901	-0.126282	4.32478	-0.950282	4.24937	-0.169897	3.60618	-0.190352	3.42961	0.343045	3.66076	0.117279	3.63428	0.725157	4.08092	0.0254358	3.85215	0.189306	3.68449	-0.198055	3.42529	0.0815827
SCQGLR1041C10.g	DNA metabolism	Histone	9.58645	7.48417	9.883	7.20339	7.93948	6.49437	8.10467	6.95623	7.66959	6.71523	7.75817	8.56455	3.64324	0.315196	4.22723	0.438304	4.41253	-0.0704171	4.81151	0.0840518	3.92017	-0.125508	4.04868	0.127745	4.01831	-0.344682	3.77082	0.0308554	4.39834	-0.103169	4.63012	0.172798	4.52829	0.436021	3.79257	0.191024
SCCCRZ2C04H07.g	DNA metabolism	Histone H1	12.1545	0.405237	12.3943	0.796658	7.39415	4.24235	7.75822	3.32448	10.4812	-0.39813	11.4475	0.605427	10.4466	-3.36664	10.2143	-2.9892	5.2447	0.164196	5.50848	2.2028	9.64508	-2.71486	9.4236	-2.99222	9.75923	-4.08633	10.3741	-3.24197	5.17233	-0.453939	4.80001	-0.940404	8.68791	-4.1234	9.29881	-3.61569
SCCCRZ2C04H07.g	DNA metabolism	Histone H1	12.1135	0.464052	12.475	0.630987	8.03129	3.22342	7.51059	4.55509	10.5284	-0.413007	11.288	0.461378	10.3175	-2.82117	10.0864	-2.87316	4.29374	-0.0873241	6.1446	1.39498	9.68692	-2.49561	9.62776	-2.8669	9.75054	-4.25696	10.3445	-3.17513	4.65361	-0.0530612	4.94882	-0.760614	8.96504	-3.70833	9.31788	-3.2179
SCCCLR1C04B01.g	DNA metabolism	Histone H2B	14.9714	0.101887	15.8418	-0.514893	12.6449	0.00579303	13.2475	-0.392063	12.7457	-0.895367	13.0778	-0.775252	11.1225	-7.98241	11.2841	-7.29202	8.98535	-7.40313	9.28649	-7.36251	9.96795	-6.949	11.2336	-6.73631	10.8041	-7.85311	11.6547	-6.70266	9.29557	-6.44365	9.67949	-5.06057	9.84085	-8.4724	9.56717	-7.80794
SCCCLR1C04B01.g	DNA metabolism	Histone H2B	14.7959	0.171822	14.8712	-0.239752	12.6018	-0.0769468	12.6994	-0.454611	12.6176	-0.917822	13.1651	-0.76963	10.7182	-7.97239	10.9606	-7.44415	8.56984	-7.98938	9.64703	-6.55701	9.71689	-7.57533	10.0987	-6.60851	10.7702	-7.98554	11.4798	-6.64663	8.39416	-8.18719	9.6846	-5.75238	9.87864	-7.37076	10.2194	-6.23752
SCCCLR2C02B06.g	DNA metabolism	Histone H2B.1	12.7528	2.75863	13.0855	2.51394	9.99633	3.51214	10.9128	2.61565	11.9913	1.31336	12.2666	1.68764	10.0004	-2.60301	9.88345	-2.72843	8.37728	-1.4221	8.35232	-1.17097	10.2337	-2.64468	10.0356	-3.03669	10.3405	-2.06486	10.8253	-1.34738	8.33464	-0.104777	8.56927	-1.07324	10.6652	-2.37763	10.2488	-1.97881
SCCCLR2C02B06.g	DNA metabolism	Histone H2B.1	12.7957	2.81176	12.7967	2.36726	10.1184	3.43502	10.4972	2.4844	11.9952	1.37791	12.3916	1.65853	10.0297	-2.73438	9.91487	-2.56005	8.40714	-1.01333	8.4233	-0.87498	10.3093	-2.48422	9.94879	-2.75966	10.3018	-2.0533	10.7609	-1.49604	8.09244	0.200299	8.65112	-1.02858	10.094	-2.00242	10.3245	-2.10873
SCCCRZ2002A05.g	DNA metabolism	Histone H3	12.8091	0.477059	13.1416	0.536297	12.1984	0.927443	12.4547	0.827402	13.129	0.241295	13.2471	0.353831	12.0581	-0.636563	12.1132	-0.816021	12.1219	-0.176769	11.7481	-0.624055	13.0462	-0.53637	12.9927	-0.351832	11.2157	-2.93715	11.889	-1.99013	11.1778	-1.05539	10.7555	-1.91573	12.0272	-2.03397	11.7698	-2.18216
SCCCRZ2002A05.g	DNA metabolism	Histone H3	13.1109	0.532624	13.4422	0.269614	12.5084	0.981347	12.7469	0.907925	13.4215	0.254859	13.5512	0.381161	12.4867	-0.541754	12.3833	-1.07183	12.3914	-0.0119265	12.1096	-0.594886	13.2216	-0.635304	13.3069	-0.453345	11.6007	-2.58321	11.8341	-2.15893	11.2909	-0.995155	11.5109	-1.61002	12.0766	-2.14616	12.3709	-1.89682
SCCCLR1068F12.g	DNA metabolism	histone H3 (H3-1.1)	15.5244	0.124979	15.5957	-0.0321008	12.4934	0.582118	12.3479	-0.277818	12.4422	-0.199931	12.8629	-0.0757587	15.2928	-0.517907	15.0751	-0.589215	12.1364	0.037201	12.9866	1.20561	12.7339	-0.178711	12.4248	-0.803117	12.3234	-6.73072	12.614	-5.85788	9.71177	-4.31344	9.18504	-5.97805	9.10656	-7.16551	9.61929	-5.98939
SCCCLR1068F12.g	DNA metabolism	histone H3 (H3-1.1)	15.699	0.283907	15.6878	0.0412043	12.3007	0.639779	12.425	-0.17513	12.4868	-0.238017	12.8939	0.0312178	15.0697	-0.542384	15.3142	-0.415033	12.157	0.112611	12.891	1.49776	12.7299	-0.193305	12.5339	-0.752573	12.3136	-6.93862	12.5195	-6.00878	9.15544	-5.2125	9.64507	-4.91071	8.75584	-8.10106	9.66552	-6.23826
SCRFLR2038C05.g	DNA metabolism	Histone H4	12.7406	0.213465	12.7937	-0.00496681	10.3077	-0.33144	10.3199	-0.458834	10.7798	-1.32686	11.2217	-0.72659	11.7809	-1.71263	11.7831	-1.32704	9.82527	-1.27457	10.2845	-0.813501	11.1421	-1.21806	10.6994	-1.48118	10.5244	-4.21785	11.2333	-2.82576	8.43893	-3.78026	8.44413	-3.48285	8.97333	-5.21769	9.12002	-4.3161
SCRFLR2038C05.g	DNA metabolism	Histone H4	12.7279	0.202872	12.6657	-0.105215	10.3164	-0.374784	10.3332	-0.20188	10.7132	-1.41802	11.1044	-0.81941	11.6496	-1.67997	11.7964	-1.23549	9.72835	-1.30376	10.283	-0.409164	11.0208	-1.13609	10.6828	-1.50587	10.4557	-4.25414	11.1549	-2.701	8.25765	-4.13651	7.64069	-5.03467	9.21785	-4.90737	9.22779	-4.21339
SCCCLR2001D01.g	DNA metabolism	Histone H4 variant TH091	14.4819	2.00859	15.2234	1.16932	8.84126	4.97481	7.5127	6.39523	4.51587	-0.0505827	5.93628	-2.70864	13.5734	-0.079415	13.7333	-0.271646	5.7351	2.53389	7.93633	6.91551	5.26173	1.25251	6.59147	-2.49685	12.8838	-0.977082	13.5351	-0.868982	4.1403	0.42972	4.03148	0.127915	5.19208	-0.783693	7.05883	0.601346
SCCCLR2001D01.g	DNA metabolism	Histone H4 variant TH091	14.3943	2.08943	14.3516	1.22159	8.59872	5.5269	6.96445	6.41363	5.4425	-0.385837	6.32865	-1.10137	13.3859	-0.0179274	13.5293	-0.20852	5.1431	2.56277	8.04479	6.54812	4.79355	2.1421	5.86313	-2.39482	12.9201	-0.978556	13.4096	-0.857428	4.37359	0.00820971	3.76773	0.0451906	4.72314	2.1942	7.37084	0.909487
SCBGLR1114D02.g	DNA metabolism	Non-structural maintenance of chromosomes element 1 homolog	9.74225	-0.374839	8.93601	0.344354	6.70669	-0.242188	5.59979	-0.267314	7.59892	-1.79093	8.09662	-1.18162	9.9661	1.77212	10.6348	2.748	8.08281	4.56419	9.15081	4.76431	10.8184	3.15646	10.1004	4.63079	10.086	0.161568	9.81389	0.93113	6.55299	1.09128	5.02406	-0.865547	8.14941	-0.586141	8.33766	-0.208241
SCBGLR1114D02.g	DNA metabolism	Non-structural maintenance of chromosomes element 1 homolog	9.65233	0.00452882	9.50586	0.277747	5.86745	1.52864	5.85549	2.72054	7.52512	-1.74667	8.06748	-1.36944	10.86	1.74454	10.6603	2.74483	9.18949	4.03952	9.74633	4.3762	10.8232	3.37286	10.3773	3.87266	9.9363	0.401709	9.85547	0.938972	6.58369	1.52229	6.03049	1.21426	8.43588	-0.830691	8.17267	-0.440193
SCCCCL3001C12.b	DNA metabolism	Nuclear matrix constituent-like protein 1	12.7298	0.443694	13.0143	0.456852	12.2571	0.648607	12.2808	0.525176	12.5573	0.013707	12.7683	0.131566	9.37825	-6.07282	9.85468	-5.42653	9.02087	-5.69955	9.21479	-5.72257	9.49558	-6.65055	9.37656	-6.20214	11.2172	-2.8151	11.509	-2.51751	10.424	-2.76245	10.5748	-2.49334	11.3118	-2.60662	11.3443	-2.20654
SCCCCL3001C12.b	DNA metabolism	Nuclear matrix constituent-like protein 1	12.6512	0.417967	12.975	0.442291	12.1675	0.667534	12.1652	0.487804	12.5266	-0.0899346	12.7238	0.11368	9.27121	-6.12513	8.09878	-6.56071	8.91118	-5.74925	9.39083	-5.217	9.70358	-6.19989	9.6875	-5.38353	11.1479	-2.78733	11.4955	-2.55713	10.4672	-2.71816	10.5458	-2.38978	11.2022	-2.56302	11.2964	-2.30903
SCCCLR2002F04.g	DNA metabolism	nuclease, putative	6.75985	-6.80657	7.0057	-7.03028	7.63427	-7.01773	7.06062	-6.53959	6.81289	-6.19729	6.92186	-6.0613	9.4162	-1.65508	9.68763	-1.43189	10.4938	-0.190108	10.4173	-0.681366	9.81147	-1.05224	9.48955	-0.421761	11.1788	1.55978	11.3214	1.51631	11.5536	1.48562	11.35	2.36916	11.1574	2.45498	11.229	2.67624
SCCCLR2002F04.g	DNA metabolism	nuclease, putative	7.38269	-5.88728	6.96144	-7.04438	6.98068	-8.34622	7.02093	-6.63277	7.40537	-5.3146	6.92625	-6.1632	9.38099	-1.76723	9.96514	-1.2515	10.4853	-0.120684	10.482	-0.630983	9.81903	-0.906763	9.58346	-0.41666	11.145	1.57745	11.366	1.55046	11.7433	1.53742	11.468	2.30328	11.2356	2.54503	11.278	2.75667
SCCCLR2001D10.g	DNA metabolism	nucleosome assembly	16.2159	-1.08421	16.6268	0.455713	11.7154	3.80716	11.3223	2.32667	10.738	-1.62794	11.7676	-1.23262	16.6633	-0.628143	16.3677	0.846297	10.5708	0.85725	12.7739	4.94141	12.3509	0.985531	12.0667	-0.364647	16.4642	-0.887558	16.3689	0.693045	9.92758	1.22738	10.6093	1.49372	12.7035	2.10159	13.2236	1.60913
SCCCLR2001D10.g	DNA metabolism	nucleosome assembly	16.2936	-0.236352	16.1919	0.459483	11.6588	3.62472	11.2176	2.35114	10.0683	-1.49668	10.9226	-1.28019	16.2612	-0.172158	15.2737	0.360633	10.3971	0.979668	12.5338	4.94948	12.0929	1.10627	12.0021	-0.380854	16.5492	0.0288759	16.417	0.0490258	8.74977	0.937275	10.5793	1.6079	12.5895	2.35738	12.7849	1.51899
SCEZLB1013H04.g	DNA metabolism	Nucleotide metabolism	12.7282	0.0403222	12.9138	0.319857	9.59078	4.00492	8.62215	3.51715	10.142	-1.82412	9.85705	-0.86076	13.0377	0.698616	12.9654	0.344607	9.50505	4.71722	9.51974	5.14177	10.5364	-1.54994	10.5533	0.72123	12.6676	0.0306848	12.9356	0.228779	7.91846	3.68493	7.18099	2.64645	11.0255	-0.496275	10.463	0.299144
SCEZLB1013H04.g	DNA metabolism	Nucleotide metabolism	12.6306	0.00624467	12.8435	0.165353	9.60787	3.79342	8.47102	3.3212	10.1594	-1.72681	9.83127	-0.941925	12.8882	0.74955	11.6213	-0.359988	9.64769	4.10049	9.09308	5.11455	10.3717	-1.49432	10.4973	0.605361	12.6604	0.00526824	12.7682	0.12581	8.19575	3.05793	7.58726	2.31854	10.8523	-0.349982	10.1543	0.31939
SCEPAM2012H05.g	DNA metabolism	OB-fold nucleic acid binding domain containing protein	9.767	0.676426	9.97693	0.525702	8.05076	1.73503	7.97642	2.23622	4.12229	-1.05509	7.89098	0.531612	9.31147	-0.117166	8.87619	-0.0440767	6.15883	-1.38008	8.16661	1.68881	3.59995	-0.0532166	4.92784	0.56742	9.81396	0.397517	9.6215	0.671252	8.4374	1.85277	10.2923	1.62449	6.6651	3.32433	6.20601	4.64691
SCEPAM2012H05.g	DNA metabolism	OB-fold nucleic acid binding domain containing protein	9.84683	0.957751	9.7732	0.836266	8.18343	1.67675	7.78596	2.39799	3.6448	0.0200298	4.07906	-1.2337	9.56058	-0.0617073	9.05918	0.557208	5.54593	-1.7647	8.00758	1.90308	3.45619	-0.200176	3.7668	-0.329573	9.74518	0.742129	9.51955	0.52761	8.1586	2.00862	8.38466	3.14796	6.50288	4.30435	6.27828	4.03996
SCEPRZ1011B04.g	DNA metabolism	PHD finger protein-like	12.9777	0.480907	13.0572	0.330497	12.3746	0.433338	12.3512	0.346506	12.0973	0.755836	12.4893	0.62838	10.0876	-5.86288	9.52936	-6.11514	10.0405	-4.35518	10.433	-4.31398	10.5051	-3.04972	10.5684	-3.00351	10.3671	-5.04396	10.2502	-5.00745	10.4442	-3.38413	10.3633	-3.39025	11.124	-1.48764	11.4213	-1.58489
SCEPRZ1011B04.g	DNA metabolism	PHD finger protein-like	13.1088	0.416981	13.1314	0.207239	12.5471	0.441784	12.5338	0.614614	12.2555	0.643086	12.6106	0.579413	9.69121	-6.1629	10.1472	-4.97102	10.3068	-4.09215	10.5515	-4.25844	10.4479	-3.32448	10.7148	-2.8528	10.414	-4.8921	10.2815	-5.13835	10.5247	-3.57287	10.7221	-3.09258	11.2088	-1.28888	11.2571	-1.65679
SCAGLB1070H02.g	DNA metabolism	Poly [ADP-ribose] polymerase 1	11.6516	0.620139	11.9463	0.619445	9.39132	1.37752	9.61133	0.863417	9.08477	0.080993	9.68814	0.289183	12.3783	2.1214	12.4013	2.11922	10.5747	1.79405	10.7515	3.15183	10.1105	1.174	10.2828	1.57511	11.8113	1.00518	11.6775	0.925145	9.10217	0.660282	9.35098	0.903232	9.57757	0.407214	9.55659	0.616986
SCAGLB1070H02.g	DNA metabolism	Poly [ADP-ribose] polymerase 1	11.5522	0.65671	11.734	0.591606	9.61071	0.956811	9.38606	0.691283	8.97683	0.135039	9.28121	-0.0693412	12.356	2.1628	12.1904	2.06633	10.0893	2.40249	10.8465	3.03333	9.89552	1.34294	9.77268	1.30416	11.7554	1.01811	11.8982	0.778801	8.99368	0.88255	9.18381	1.06624	9.14795	0.247881	9.43443	0.50228
SCCCLR2C02C12.g	DNA metabolism	Probable histone H2A.6 Probable histone H2A.6	11.6834	1.41698	9.97491	1.0681	7.3774	2.66962	6.79235	2.51519	7.83018	-1.2238	7.42631	0.0467147	7.25491	-7.07152	7.57034	-6.50468	4.20743	-0.0273188	4.74432	-0.347846	5.2906	-3.10503	6.08363	-3.25528	9.82612	-2.20054	10.2841	-1.68101	4.54086	0.0258124	4.17695	0.379312	6.1815	-1.64915	6.50522	-0.862534
SCCCLR2C02C12.g	DNA metabolism	Probable histone H2A.6 Probable histone H2A.6	11.6894	1.45357	11.7047	1.10659	7.05387	3.3047	6.50058	2.71102	6.41246	-0.471012	7.50198	-0.195913	6.99898	-7.27366	7.53693	-5.7532	3.90711	0.00712004	4.54956	-0.535086	5.01873	-2.91153	5.46707	-3.56177	9.92775	-2.04588	10.3569	-1.74672	4.86274	0.254602	4.91116	-1.32516	5.92182	-0.515252	6.79252	-0.937076
SCBGLR1002A12.g	DNA metabolism	regulation of transcription, DNA-dependent	15.6273	0.174459	15.5602	0.625099	9.02748	5.03016	7.82006	4.40433	6.47523	0.848302	7.40224	-1.8533	15.4787	-0.176697	15.2422	0.0115871	7.31445	2.80804	10.7219	6.63722	6.49646	-0.451302	6.94312	-2.09495	15.3468	-0.282874	15.2746	-0.543911	5.82638	-0.845817	5.26762	-0.244865	6.67821	1.20016	8.6712	1.20193
SCBGLR1002A12.g	DNA metabolism	regulation of transcription, DNA-dependent	15.6309	0.325411	15.7099	0.525746	9.31581	4.95566	7.78722	5.30268	6.27079	0.724952	7.62317	-1.10631	15.5345	-0.178679	15.2815	-0.181802	7.17467	3.10816	10.854	7.01506	6.19774	-0.0294162	6.92844	-2.36382	15.5113	-0.240656	15.2492	-0.512136	5.53203	0.0685353	5.05335	-1.21561	7.25102	0.564451	8.71527	1.26754
SCSBRZ2020B10.g	DNA metabolism	Regulator of chromosome condensation (RCC1) family	12.6441	-0.466722	12.9361	-0.126745	7.04898	5.04514	6.71217	5.41338	4.25543	0.0616507	3.94748	0.600695	12.5582	-0.62581	12.2071	-0.569723	5.05241	1.0916	7.04532	5.29269	4.08206	-0.345536	4.6097	1.0001	12.364	-0.956983	12.1875	-0.901918	4.61376	-0.532172	4.23545	0.501459	5.55794	0.875991	4.81643	0.316135
SCSBRZ2020B10.g	DNA metabolism	Regulator of chromosome condensation (RCC1) family	12.5407	-0.292868	12.4686	-0.165661	6.63831	5.22687	5.95791	5.41425	3.81925	-0.0705678	4.04812	-1.04028	12.7006	-0.531188	12.2257	-0.52052	4.86022	2.12555	6.89522	5.5668	3.53402	-0.207488	3.76667	0.0274909	12.3428	-0.929253	12.0445	-0.886308	4.09266	0.00780228	3.76298	-0.0103665	3.52981	0.0536995	3.80891	-0.00506562
SCSGFL1078F07.g	Flavonoid and anthocyanin metabolism	(leuco)Anthocyanidin reductase	10.4956	-1.89584	10.637	-3.10703	9.78341	-3.0759	8.59052	-5.83261	8.26491	-6.16472	8.70336	-5.89209	12.0615	1.19336	11.8915	0.863975	10.7479	-0.348714	11.6274	0.0801959	11.5801	-0.359964	11.7564	0.0777129	12.2927	2.31902	12.9613	1.82971	10.8254	-0.488033	10.3996	-1.92617	11.5986	0.401254	11.5791	0.220557
SCSGFL1078F07.g	Flavonoid and anthocyanin metabolism	(leuco)Anthocyanidin reductase	10.4612	-1.90562	10.3387	-3.32665	9.60624	-3.23549	8.73084	-5.45801	8.53926	-6.46573	8.84668	-5.26017	10.928	1.10586	11.6775	0.964507	10.6884	-0.60215	11.4941	0.30772	11.5218	-0.469524	11.5411	0.15699	12.1586	1.97197	12.9045	1.83633	10.5856	-0.416147	10.1588	-1.922	11.7037	0.106747	11.8302	0.154565
SCCCCL4013D09.g	Hormone biosynthesis	12-oxo-phytodienoate reductase	5.37005	-4.82817	6.06371	-4.34286	6.85919	-6.29958	6.61847	-4.83943	6.2365	-5.13594	6.50725	-5.07572	8.47396	1.85735	8.95929	2.1884	10.5043	2.79933	10.4974	1.58803	10.1944	2.17808	9.52044	2.20735	9.58847	3.11142	9.96829	3.39669	10.852	1.70347	10.5969	2.84344	9.71954	2.07509	9.96756	2.18529
SCCCCL4013D09.g	Hormone biosynthesis	12-oxo-phytodienoate reductase	5.15723	-4.58923	5.75255	-4.55482	6.61804	-6.74654	6.51602	-5.00699	6.06014	-5.33353	6.30402	-5.22673	8.63245	1.74923	8.79086	1.94179	10.911	2.86716	10.3691	1.61671	10.1039	2.24739	9.74048	2.3644	9.36072	3.21413	9.89675	3.24939	10.6669	1.95505	10.4567	2.74461	9.62868	2.0294	9.91798	2.16467
SCCCCL2001D09.b	hormone biosynthesis	2-Oxoglutarate-dependent dioxygenase	7.76394	-3.78213	7.8477	-4.51546	9.76667	-3.115	9.12069	-3.62969	9.38631	-3.39431	9.90131	-2.23177	10.1722	1.21782	10.5048	0.848173	11.1734	0.342943	11.492	0.462178	11.7088	0.379884	11.1324	0.96002	10.2907	1.00964	10.5321	0.655915	11.3642	0.53444	11.0919	0.298909	11.6379	1.40783	11.6013	1.25837
SCCCCL2001D09.b	hormone biosynthesis	2-Oxoglutarate-dependent dioxygenase	7.80426	-3.67558	7.83657	-4.58529	9.39822	-3.14764	9.24406	-3.39082	9.39171	-3.48281	9.9157	-2.35398	10.2114	1.39405	10.6271	1.05509	11.1904	0.544938	11.3736	0.47617	11.6484	0.427079	11.2537	0.990307	10.2253	0.902499	10.5878	0.696587	11.2218	0.439622	11.0223	0.311196	11.6822	1.35435	11.4376	1.14783
SCBFRZ3008D06.g	Hormone biosynthesis	9-cis-epoxycarotenoid dioxygenase 1, chloroplastic	6.19374	-5.87933	7.51677	-6.50445	11.4808	-2.53466	11.821	-2.23588	8.0695	-3.84112	9.8246	-3.16944	9.79295	0.814251	10.621	0.422168	13.2848	1.34959	12.9016	0.100247	10.6044	0.488035	11.058	-0.582493	10.8306	2.92545	11.1142	0.919725	12.7715	0.476027	12.9284	0.204031	9.98876	-0.802176	11.1883	0.0198274
SCBFRZ3008D06.g	Hormone biosynthesis	9-cis-epoxycarotenoid dioxygenase 1, chloroplastic	6.13204	-5.94628	8.21271	-4.5023	11.533	-2.42625	11.7401	-2.24384	6.91788	-5.8671	9.72926	-3.10488	9.62134	0.991534	10.3497	0.416444	13.2141	1.35899	12.9145	0.236909	10.3315	0.664358	10.8251	-0.537765	10.6493	3.06378	10.8599	1.02728	12.8615	0.52518	12.8431	0.128424	9.67991	-0.648115	11.1461	0.0967568
SCCCLR1022A02.g	Hormone biosynthesis	ACC oxidase	10.4058	-0.691683	12.954	-7.23607	15.4341	-3.0222	12.9294	0.244776	12.4671	-2.47562	13.0787	-1.38393	7.19749	-6.62168	12.902	-6.70951	14.4146	-3.26496	13.7854	-5.03363	11.6982	-4.57742	13.0097	-1.09983	12.991	4.31734	16.3626	0.333463	14.3137	-5.49512	14.4072	3.91741	12.8606	-2.29518	13.076	-1.50475
SCCCLR1022A02.g	Hormone biosynthesis	ACC oxidase	10.1019	-0.849382	12.4992	-7.24176	15.386	-2.96466	12.8585	0.146571	12.2322	-2.45818	12.868	-1.37032	8.54667	-3.98057	12.6358	-6.87523	14.3459	-3.13737	13.7529	-4.95751	11.5666	-4.39081	13.0216	-1.21148	12.8255	4.22446	16.2451	0.301059	14.3795	-5.36544	14.3363	3.84197	12.6609	-2.1327	12.7561	-1.65379
SCEZLR1009E06.g	Hormone biosynthesis	ACC oxidase	8.80729	-3.23387	9.76482	-2.72002	9.85124	-1.83788	10.3435	-1.33739	10.6765	-3.88366	11.1813	-2.54156	11.1924	0.81456	11.1504	1.24543	11.3601	1.07927	11.5679	1.70371	12.8061	-0.357054	13.0068	0.244074	11.8117	2.8205	12.2509	3.05109	11.4474	1.96553	10.8369	1.25277	13.5712	0.266048	12.7814	0.879373
SCEZLR1009E06.g	Hormone biosynthesis	ACC oxidase	8.73745	-3.04791	9.39052	-2.30133	9.75813	-2.07464	9.9406	-1.23046	10.377	-4.05486	11.4824	-1.71428	10.8044	1.01902	10.839	1.3514	11.2966	1.13414	11.4622	1.63808	12.6834	-0.389741	12.2825	-0.0364973	11.7215	2.91606	11.986	3.04293	11.4068	2.06335	10.9614	1.31197	12.9407	0.488146	12.6764	0.847447
SCAGFL8013F03.g	Hormone biosynthesis	Ent-kaurene synthase-like	6.59463	-7.15798	7.09395	-6.54684	5.68248	-5.23624	6.85013	-2.87968	6.73849	-2.35696	7.26311	-2.20483	7.22034	-5.99076	7.07161	-5.9686	5.89997	-4.01877	6.35735	-4.04225	9.77221	2.90577	9.91606	3.34375	6.81942	-6.52654	7.58266	-5.56869	6.83953	-2.93187	6.30383	-3.73819	9.11241	2.41103	9.17801	1.96275
SCAGFL8013F03.g	Hormone biosynthesis	Ent-kaurene synthase-like	6.78954	-6.9899	7.25454	-6.51768	5.96663	-5.2486	6.54189	-4.3841	6.53486	-2.01704	7.4624	-1.97758	7.14627	-6.28727	7.67564	-5.28615	6.35427	-4.18518	6.83104	-4.17744	9.64241	3.20638	9.68074	3.43824	7.03571	-6.52396	7.26289	-6.13989	6.18274	-3.95975	6.41794	-3.49858	9.26757	2.47869	9.10279	1.88393
SCJLLR1054A06.g	Hormone biosynthesis	ethylene	10.4614	-1.47988	11.1789	-3.80906	13.614	-2.11811	13.491	-2.67398	6.41793	-1.22412	6.06092	-3.42313	10.3804	-1.16123	11.9273	-2.1503	14.3472	0.14852	14.4341	-1.00839	6.82103	0.773814	8.31342	1.34638	12.0831	1.95661	13.4741	0.771669	14.1412	0.743232	15.6908	2.07762	5.29917	-3.31508	6.77373	-1.89396
SCJLLR1054A06.g	Hormone biosynthesis	ethylene	10.5393	-1.20891	11.2171	-4.22628	13.6521	-2.13095	13.4769	-2.45697	5.4714	-1.64731	6.2167	-3.38867	10.5956	-1.18373	12.1189	-2.20191	14.8693	0.265532	14.4996	-1.13657	7.26344	-0.396221	8.58745	1.34977	12.2424	1.9172	13.5638	0.916366	15.0394	0.705558	15.6819	2.06725	5.15682	-3.23385	7.19735	-1.15176
SCVPRZ2041G12.g	Hormone biosynthesis	indole-3-acetic acid-amido synthetase	10.2952	0.36479	10.4823	-0.97668	8.18968	-0.770121	7.80222	-0.514236	7.27557	-7.34153	7.16095	-6.73125	9.84346	-0.902824	10.8787	0.178556	7.6207	-1.75086	7.48435	-2.15934	9.38952	-3.7716	8.88648	-3.08018	10.1069	0.0819356	11.1201	0.42948	8.33261	-0.496928	7.66484	-0.183011	9.03058	-4.10314	9.41805	-2.09422
SCVPRZ2041G12.g	Hormone biosynthesis	indole-3-acetic acid-amido synthetase	10.2692	0.421751	10.4666	-1.1149	8.34163	-1.01677	8.38554	-0.329262	7.57052	-6.99498	7.95392	-5.1645	9.25999	-0.889218	10.6486	-0.0752843	7.71734	-1.71652	7.66563	-1.45418	9.41119	-3.52191	8.63853	-3.57708	10.0996	0.231075	11.1413	0.406062	8.42581	-0.382902	7.75681	-0.308496	9.18137	-3.95489	9.33307	-2.03077
SCJFRZ2032B09.g	Hormone biosynthesis	Jasmonate	10.1948	-0.746988	11.5497	-5.40666	12.9452	-2.16382	11.8417	-3.0668	9.79696	-1.06973	10.3407	-1.45553	10.23	-0.477064	12.6606	-2.39812	13.4864	-0.26679	12.873	-1.98682	10.3752	-0.477565	10.8732	-0.0965533	12.8619	4.0009	14.4173	0.671458	14.56	1.27159	13.7247	0.96411	10.349	0.561681	11.3322	0.797626
SCJFRZ2032B09.g	Hormone biosynthesis	Jasmonate	10.0496	-0.640835	11.3645	-5.47289	13.0823	-2.14212	12.0969	-3.0048	9.8084	-1.05494	10.2813	-1.56656	9.97929	-0.544855	11.604	-3.07199	13.4149	-0.322298	13.0632	-2.07516	10.3789	-0.47939	10.9029	-0.0865008	12.8134	3.98786	14.441	0.687559	14.7225	1.23316	13.9284	0.913981	10.4588	0.467016	11.3325	0.85841
SCRLLR1038D05.g	Hormone biosynthesis	jasmonate responsive	9.90287	6.06662	10.8103	6.41073	11.8218	4.85116	12.094	6.25548	12.2397	5.91642	11.8295	6.73608	9.11219	4.86085	9.29884	5.00054	10.6655	4.34164	9.6797	5.31216	10.7522	4.81383	11.3224	5.55238	3.65262	-0.0174758	3.58574	0.105223	3.96613	-0.0251284	4.00179	0.163027	4.88073	-0.120449	3.37862	0.0709403
SCRLLR1038D05.g	Hormone biosynthesis	jasmonate responsive	9.85096	5.9941	9.89675	6.8732	11.7107	5.05456	11.6965	5.94648	12.1557	5.99024	11.7462	6.82218	9.06101	4.79776	9.33571	5.55542	10.5763	4.34207	9.83822	4.70224	10.5856	4.74893	10.188	5.75869	3.62969	0.128775	3.30703	0.11506	4.14484	0.0854576	3.72848	0.142673	3.38508	-0.098064	3.33007	0.0347912
SCSBSD1058E09.g	Light harvesting	Early light-inducible protein ELIP	3.41798	-0.332833	3.52766	0.242333	3.65061	-0.258345	3.76459	0.277329	8.03602	-6.28053	8.13055	-6.30664	3.83715	-0.166374	3.73635	-0.0699896	4.20495	0.253777	4.35172	0.0929813	12.2321	1.34139	12.2268	2.1263	3.83568	0.0710385	3.59253	0.544517	4.38221	-0.00334844	4.02635	0.294188	12.3387	2.18759	12.5108	2.50568
SCSBSD1058E09.g	Light harvesting	Early light-inducible protein ELIP	3.18391	-0.226785	3.44481	-0.157181	3.45998	-0.109341	3.72956	0.0570839	8.45506	-6.0899	7.60971	-7.64429	3.8427	0.104667	4.25892	1.73676	4.08595	0.718907	4.17818	0.0973062	12.3854	1.31489	12.4352	2.11515	4.54283	1.65333	4.33407	2.20918	3.97307	-0.0161769	3.86478	0.0149196	12.1642	2.31776	12.6284	2.70296
SCUTLR2008B06.g	Light harvesting	Photosystem I reaction center subunit psaK, chloroplastic	3.99656	0.504261	4.55393	-0.135487	4.04376	-0.27167	5.13879	0.137118	9.16307	0.8369	9.34004	0.804345	4.41722	-0.250939	4.39314	-0.0412917	5.53644	-1.2122	5.3955	1.15687	10.5096	2.77895	10.0127	1.96279	5.45388	0.819544	5.13925	2.02942	6.06998	3.14981	5.75329	2.22412	10.8947	3.81597	10.8046	3.47611
SCUTLR2008B06.g	Light harvesting	Photosystem I reaction center subunit psaK, chloroplastic	3.73042	-0.302738	3.93541	-0.258608	4.1012	-0.344047	4.45032	-0.232448	9.28124	1.11389	9.45166	0.760504	3.96128	-0.308018	4.27082	0.132711	4.52106	0.115014	4.84556	-0.0742363	10.5337	2.55708	9.88339	1.95058	4.72369	0.329903	5.80565	2.55775	5.91687	2.41673	5.47846	2.99186	10.7901	3.71928	10.559	3.50169
SCQGLR1085G01.g	Light harvesting	Photosystem I reaction center subunit V	3.38868	-0.0101519	3.40003	0.104027	3.41031	-0.163607	3.6299	0.216345	5.05783	1.26027	4.67977	0.738967	4.02643	0.825021	4.19482	-1.0717	6.30901	3.94709	5.31958	2.59511	5.01267	2.54282	4.38473	2.06003	3.64666	0.105146	3.41861	0.16696	4.0275	0.0174923	3.84704	0.179664	4.28012	0.909806	4.64589	1.94279
SCQGLR1085G01.g	Light harvesting	Photosystem I reaction center subunit V	3.11428	-0.222215	3.35325	-0.0998926	3.3399	-0.103387	3.57719	0.104596	3.79001	0.445092	3.9378	1.27389	3.74885	0.267106	3.52025	-0.0151541	5.89731	4.44735	5.25505	2.53568	5.81552	1.57925	4.22901	1.95234	3.53367	0.0295153	3.27383	0.00232735	4.26671	0.732071	3.71427	0.024053	5.70703	0.385487	4.99477	0.870528
SCJFAD1013H02.g	Light harvesting	photosystem I subunit O	8.39696	-1.13097	8.55946	-0.49932	6.57793	0.33703	7.35544	-3.46808	10.8099	2.19769	10.1621	1.77226	7.88117	-1.85148	7.63703	-1.81955	7.77808	-0.688444	8.21794	-0.374423	11.7267	2.45582	10.0892	1.90083	8.13847	-1.6844	8.35204	-0.548958	8.09316	2.8262	8.68703	-0.0437096	11.5156	2.4561	11.1969	2.24183
SCJFAD1013H02.g	Light harvesting	photosystem I subunit O	8.45965	-1.09937	8.69328	-0.0970057	5.81178	0.600635	7.56698	-2.47003	10.8296	2.13433	11.0044	1.6662	7.71284	-2.20474	7.58344	-1.55875	7.96413	-1.03766	8.11328	-0.225248	11.7428	2.49164	11.2681	2.21072	8.21493	-1.50715	8.34069	-0.420602	7.5405	3.02046	8.6526	0.0692424	11.1386	2.29213	11.1618	2.16836
SCAGFL1086E09.g	Light harvesting	Photosystem II 22 kDa protein, chloroplastic	9.42392	-3.97715	9.58148	-3.01416	9.37879	-2.18541	10.0609	-1.81136	16.4667	-1.27688	16.2115	0.410101	8.58084	-5.46468	9.11511	-3.38	10.4266	-0.363781	10.233	-1.40305	16.4951	-0.76976	16.6043	0.89643	10.3585	-2.17609	10.6325	-1.15176	11.6509	2.73744	11.3461	1.3388	16.5322	0.16256	16.7026	1.54145
SCAGFL1086E09.g	Light harvesting	Photosystem II 22 kDa protein, chloroplastic	9.32875	-4.00041	9.56224	-3.30893	9.24412	-2.12835	9.81345	-1.98676	16.4564	-1.29718	16.1831	0.377422	8.80351	-5.3449	8.62132	-4.40936	10.436	-0.491628	10.155	-1.23362	16.4372	-0.807312	16.5982	0.640587	10.2854	-2.21655	10.6647	-0.981121	11.7227	2.56283	11.3754	1.36224	16.8726	-0.100973	16.7671	1.45189
SCJFAD1011C01.g	Lipid metabolism	Acyl-protein thioesterase 1	5.94566	-0.564981	6.44772	-0.652759	8.72259	-1.62082	9.04021	-0.43531	10.4936	-2.93132	10.0753	-3.26495	6.19528	0.486599	5.06094	-1.22303	9.28543	-1.33871	8.30474	-3.06557	11.0668	-2.14619	8.51387	-3.26366	5.86989	1.77768	7.07163	0.647214	9.46698	-0.12936	8.93412	-0.867107	11.6561	-3.42795	10.5032	-1.98969
SCJFAD1011C01.g	Lipid metabolism	Acyl-protein thioesterase 1	5.19833	0.16358	6.18435	-0.732212	8.94905	-1.58251	10.1732	0.0448161	10.3635	-2.98816	10.189	-3.21485	6.09986	1.03718	6.2722	0.290955	9.21628	-1.24251	8.61548	-2.91872	11.1313	-2.09409	9.44591	-4.39644	5.7521	2.23008	7.0075	1.26466	9.38285	-0.500302	9.39332	-0.702926	10.7365	-2.91257	10.7035	-1.85406
SCCCRZ2002H06.g	Lipid metabolism	aspartic proteinase	12.4469	-1.73023	10.9949	-1.25113	13.2476	-0.864893	13.6824	-0.835589	10.3673	-3.07878	10.8339	-2.44176	12.8902	-0.755629	12.7726	-0.780907	13.5838	-0.262919	13.4286	-0.843714	11.582	-1.17893	12.0635	-0.54953	12.686	-1.19461	12.777	-1.32256	13.1518	-0.833167	13.4885	-0.860729	11.6517	-1.25048	11.4051	-0.999909
SCCCRZ2002H06.g	Lipid metabolism	aspartic proteinase	12.3162	-1.57907	12.7392	-1.42856	13.0996	-0.78546	13.4779	-0.864477	10.2892	-2.87975	10.9046	-2.33402	12.8788	-0.742561	12.6141	-0.899588	13.5299	-0.172639	13.4337	-0.851868	11.5184	-1.11988	11.6716	-0.763728	12.5111	-1.18383	12.6389	-1.40256	13.1462	-0.695828	13.3893	-0.899284	11.4332	-1.14477	11.3445	-1.05384
SCQGAM2027D02.g	Lipid metabolism	Cyclopropane fatty acid synthase	7.55201	-5.17103	8.36425	-3.32544	5.9498	-4.55758	7.20878	-2.16041	5.52428	-2.49642	5.93685	-2.6593	7.36774	-5.40204	7.2793	-4.71827	5.95472	-3.92782	6.34577	-4.05713	5.7487	-2.17687	6.06992	-2.10792	6.97978	-6.30259	8.93962	-1.74181	5.98004	-3.76913	6.54983	-2.50464	6.16103	-1.68922	6.07911	-2.06205
SCQGAM2027D02.g	Lipid metabolism	Cyclopropane fatty acid synthase	7.31455	-5.60721	7.87772	-3.94585	5.87539	-4.54295	5.87415	-4.08043	5.77094	-2.02309	5.72118	-3.10406	7.09153	-6.36674	7.25256	-4.59869	5.81471	-4.10173	6.30308	-3.85359	5.03677	-3.12103	5.57356	-3.22116	6.94906	-6.41973	7.39118	-4.59835	6.03347	-3.53488	5.9563	-3.69136	5.24944	-3.00762	6.22438	-1.99864
SCMCRT2103G10.g	Lipid metabolism	Delta(14)-sterol reductase	12.1549	-0.014128	12.4696	-0.0294147	12.0857	-0.201695	11.9182	0.134414	11.2957	0.00207342	11.4664	0.270673	9.23226	-5.45268	9.72763	-4.37465	9.2449	-5.47595	9.21096	-5.44511	8.97634	-5.12564	8.30377	-5.74488	10.4877	-3.49985	10.7619	-3.04858	10.2246	-3.73704	10.0511	-3.0115	9.25124	-4.09164	9.33949	-3.56629
SCMCRT2103G10.g	Lipid metabolism	Delta(14)-sterol reductase	12.1738	0.0143421	12.314	-0.0106167	12.0324	-0.112548	11.8155	0.134513	11.3716	-0.144119	11.4747	0.211585	9.33931	-5.43933	9.38977	-4.76537	9.66297	-4.49	9.19939	-4.94787	8.69534	-5.09663	8.11994	-5.85313	10.4258	-3.60459	10.843	-3.04852	10.2113	-4.01605	10.0132	-3.09698	9.34165	-3.80474	9.53511	-3.09208
SCBGLR1097B08.g	Lipid metabolism	Ergosterol biosynthetic protein 28	5.1328	1.72542	6.04563	5.86534	15.5834	-3.26603	16.0932	-0.585018	9.62233	3.8321	9.98678	1.62371	3.84144	-0.576712	3.78226	-0.405292	15.7979	-2.42794	13.1874	-5.65902	8.03974	0.365002	8.90041	-0.188092	3.51735	0.0751461	3.83262	-0.857182	16.4978	-1.72431	14.5429	-2.8902	8.40445	0.480157	9.1551	0.73125
SCBGLR1097B08.g	Lipid metabolism	Ergosterol biosynthetic protein 28	4.58303	2.36126	6.31707	5.15564	15.6663	-3.0377	15.9506	-0.711366	9.56819	3.95089	9.97808	1.6533	3.45162	-0.091402	3.78522	0.0958874	15.9585	-2.3162	13.1083	-6.02961	8.20824	0.375607	8.69815	-0.4143	4.1998	-1.12707	5.00211	-0.516343	16.3535	-1.65026	14.4925	-3.06464	8.07133	1.08999	9.19259	0.540088
SCCCLR1C07C04.g	Lipid metabolism	fatty acid desaturase	14.0076	0.120694	14.3454	-0.524803	12.8756	1.3387	12.4842	-0.966091	10.3986	-1.29692	10.4933	-1.13746	13.3867	-1.0736	13.8463	-1.16176	11.946	-1.0352	13.1228	0.603063	11.5233	0.424452	10.9823	-0.269397	13.8312	-0.12764	14.3006	-0.827594	11.5568	-1.38915	12.3115	-1.15777	12.0978	1.98709	12.0723	1.94209
SCCCLR1C07C04.g	Lipid metabolism	fatty acid desaturase	14.2001	0.115709	14.5787	-0.536515	12.8707	1.35645	12.5069	-0.98178	10.6161	-1.42802	10.6653	-1.1908	13.7009	-1.3893	14.0788	-1.11977	12.1264	-1.05043	13.0505	0.643651	11.7134	0.369268	11.1247	-0.142301	13.9711	-0.0564897	14.3766	-0.848625	11.3479	-1.50469	12.2693	-1.06978	12.1936	1.92366	12.3053	1.94299
SCQGLR1062B05.g	Lipid metabolism	GDSL esterase/lipase	13.1156	0.570356	14.1304	-0.243939	13.6255	0.180439	13.9395	0.609718	13.0259	0.215227	13.1175	0.138716	12.7036	-0.615614	13.0175	-1.25944	12.8233	-1.20743	13.1298	-1.08689	13.1359	-0.200562	13.7229	-0.564382	11.8802	-1.85485	12.7979	-1.9162	11.8833	-3.16448	11.7226	-2.74535	12.4711	-2.85984	11.9157	-2.57869
SCQGLR1062B05.g	Lipid metabolism	GDSL esterase/lipase	12.9937	0.601083	13.4057	-0.306014	13.5773	0.243172	13.283	0.559532	12.8589	0.203607	13.3674	0.0554137	12.6135	-0.5715	12.8434	-1.26098	12.6909	-1.22192	13.0519	-1.17447	13.0523	-0.305097	12.8873	-0.58263	11.8394	-1.85549	12.6194	-1.86977	11.9123	-3.24773	11.6184	-2.80045	11.8012	-2.407	12.0502	-2.48267
SCRLSD1011C02.g	Lipid metabolism	GDSL esterase/lipase	4.192	-1.78954	4.90107	-3.24167	7.29134	-0.0199295	8.13427	0.3969	9.78172	-1.83454	10.3702	-1.11789	6.30048	1.60353	4.91458	-0.339655	7.42418	-0.00525496	7.306	-0.843404	11.0602	0.219394	10.8648	0.427077	5.74734	-1.27977	5.5889	-2.01849	6.90017	-0.0865142	6.86199	-1.83692	8.80974	-3.9377	8.69117	-3.7969
SCRLSD1011C02.g	Lipid metabolism	GDSL esterase/lipase	4.29613	-2.47754	6.85305	-0.975365	7.10635	0.38266	7.953	0.362516	9.7737	-1.77624	10.2693	-1.28132	6.46836	1.80481	6.9619	0.495626	7.43335	0.13444	7.31405	-0.428524	11.0566	0.233027	10.8909	0.494196	5.70204	-1.22941	6.12479	-0.831199	6.54618	1.10314	6.45694	-2.66842	8.7104	-4.23921	8.51889	-4.27388
SCVPRZ2037B01.g	Lipid metabolism	GDSL esterase/lipase	8.13384	0.190862	8.38318	-0.515208	9.12536	0.854966	9.53571	0.377192	9.14238	-0.323962	9.74889	-0.342983	9.63998	2.97759	10.0202	2.57541	9.63352	1.19016	10.4049	2.18478	7.50834	-3.83474	7.94265	-3.53244	8.54858	0.451251	8.31397	-0.54623	8.07725	0.502362	8.87609	-0.258417	9.00076	-0.741193	9.36751	-0.817213
SCVPRZ2037B01.g	Lipid metabolism	GDSL esterase/lipase	8.22906	-0.0566585	8.42235	-0.449529	9.09741	0.534102	9.37206	0.575683	9.07917	-0.396951	9.77215	-0.329212	9.73669	2.99273	10.1253	2.32522	9.44862	1.25338	10.2722	2.24039	7.79094	-3.43226	7.7378	-3.64304	8.47402	0.312252	8.33883	-0.312827	8.98755	0.863629	8.51192	-0.473485	9.19935	-0.499345	9.1961	-0.911338
SCJLLR1106F01.g	Lipid metabolism	Lecithin-cholesterol acyltransferase-like	9.49331	0.0252683	10.4828	-2.65301	10.5368	-1.79734	9.60423	-0.999924	6.62867	-1.76991	6.22568	-3.71198	9.77211	0.659374	11.5753	0.739948	11.0144	0.680497	10.9803	0.175159	8.65922	1.30028	9.591	1.32413	10.948	2.81103	12.3263	1.92977	10.97	-0.58183	10.8768	2.53266	8.50406	-0.0462731	8.33569	0.582335
SCJLLR1106F01.g	Lipid metabolism	Lecithin-cholesterol acyltransferase-like	9.37295	0.0536766	9.60243	-2.8196	10.4717	-1.72074	9.20827	-1.09646	6.07953	-3.06626	6.06923	-3.69868	9.71548	0.705038	11.2958	0.630246	10.9867	0.607668	11.2112	0.0873282	8.38141	1.56655	8.47752	1.3624	10.8704	2.82162	12.155	2.01732	10.7946	-0.621247	10.883	2.57352	7.48234	0.392416	8.115	0.714455
SCCCRT1001E01.g	Lipid metabolism	Lipoxygenase	11.1667	-4.06195	12.8886	-6.43007	14.3256	-5.0853	12.4437	-1.93955	7.35219	-4.91933	7.46746	-3.34114	12.2337	-2.17799	13.9694	-3.64403	15.7766	-0.367786	15.3246	-2.02416	10.1705	0.0748822	10.6382	1.87588	11.3891	-3.47369	14.0961	-3.53099	13.432	-6.90695	11.4678	-2.65929	9.6039	-4.58259	7.72903	-3.33863
SCCCRT1001E01.g	Lipid metabolism	Lipoxygenase	10.906	-4.00161	13.0584	-6.05722	14.322	-5.07488	11.9589	-1.73953	7.10218	-4.69868	7.16629	-3.89112	11.8285	-2.22007	14.0329	-3.83888	15.5594	-0.303231	15.3385	-2.08834	9.95024	0.0621617	9.57805	0.730281	11.1288	-3.51621	14.1522	-3.41849	13.6761	-6.63626	11.3142	-2.76351	7.55829	-4.8357	7.58255	-2.33411
SCACLR1036E10.g	Lipid metabolism	Long-chain-fatty-acid--CoA ligase	9.96089	-0.23982	10.0867	-0.859809	10.1886	0.236399	10.3899	-0.122171	9.94994	-0.314082	10.159	-1.12459	11.499	2.56086	11.4747	1.89208	11.4954	2.80034	11.6061	2.36041	11.9746	3.01734	11.9812	2.65138	11.3408	2.10099	11.3356	1.5423	10.7283	2.22489	11.0114	2.20154	11.5835	2.4934	11.6436	2.04261
SCACLR1036E10.g	Lipid metabolism	Long-chain-fatty-acid--CoA ligase	9.91772	-0.340072	10.3723	-0.636346	10.239	0.312531	10.1768	-0.204244	9.94306	-0.269006	10.117	-1.03655	11.3454	2.64325	11.77	2.33857	11.4247	2.91235	11.6211	2.40099	11.972	3.05378	12.0999	2.67009	11.2605	2.18162	11.3745	1.50264	11.1765	2.36907	11.0914	2.05582	11.6312	2.54586	11.6469	2.02368
SCVPRZ3028D12.g	Lipid metabolism	Monoglyceride lipase; MGL	9.05551	-3.24927	9.29056	-2.51284	8.8732	-1.50285	8.13655	-2.4835	10.05	-0.315387	10.4038	0.167689	9.84467	-1.49698	9.4168	-1.15449	9.33895	-0.0776582	8.94888	-1.05422	9.86143	-1.00626	10.349	-0.225861	9.76663	-1.73801	9.99163	-0.806453	9.68952	0.603218	9.9224	1.46166	9.48525	-0.106938	10.2749	0.0724295
SCVPRZ3028D12.g	Lipid metabolism	Monoglyceride lipase; MGL	9.04297	-3.21396	9.17133	-2.77458	8.86404	-1.77642	8.6678	-2.00802	10.0068	-0.384392	10.4061	0.250755	9.94187	-1.53446	9.39535	-1.13774	9.32369	-0.0674863	8.76594	-1.31222	9.83385	-0.882509	10.1856	-0.372915	9.72433	-1.76025	9.93277	-0.693314	9.67444	0.73827	9.81016	1.4527	9.76947	-0.286557	10.1999	0.064766
SCCCLR2C03F01.g	Lipid metabolism	Non-specific lipid-transfer protein	5.33713	-0.54795	7.90463	-0.0417693	9.85627	-0.781723	8.99989	-0.202113	9.95044	-3.32123	10.0207	-3.34944	5.43178	-0.792958	5.55175	-2.4051	8.4989	-1.41916	9.25062	-0.680897	10.9155	-1.86917	10.3451	-2.48313	5.68344	0.523324	8.16534	0.864158	8.47031	-3.17143	7.55633	-2.62205	10.1424	-2.88633	10.3323	-2.45186
SCCCLR2C03F01.g	Lipid metabolism	Non-specific lipid-transfer protein	5.71973	-0.866612	7.62441	0.21449	9.92544	-0.822001	9.00602	0.0818307	9.86267	-3.5623	9.93338	-3.26797	6.17866	-0.826892	6.32792	-1.55293	8.62493	-1.46675	9.16359	-0.865981	10.9526	-1.71617	10.1621	-2.40329	6.39319	-0.0996443	8.13185	0.992321	8.53258	-3.47686	7.75054	-2.15961	10.2417	-2.84452	10.3663	-2.41212
SCEPLB1044H04.g	Lipid metabolism	Non-specific lipid-transfer protein	6.87215	-4.56081	7.87585	-2.54654	6.37049	-3.77398	9.5853	-2.33483	13.1967	-3.37166	13.4941	-2.60444	9.32817	0.481327	9.24461	1.02761	11.7127	1.57953	11.0209	1.50186	14.943	-0.520112	15.1577	0.297578	9.26826	0.316749	9.91685	1.55113	8.0397	-1.06885	9.54897	-1.50174	15.0143	-0.296761	14.7883	0.285698
SCEPLB1044H04.g	Lipid metabolism	Non-specific lipid-transfer protein	7.23514	-3.55056	7.60395	-2.77209	6.18744	-4.36095	9.05634	-2.63283	13.2429	-3.174	13.5031	-2.64554	9.43627	0.508781	9.37405	1.29749	11.7656	1.65724	10.8561	1.46449	14.9773	-0.421116	14.7984	0.211355	9.41716	0.286639	9.92704	1.54875	7.77451	-0.723974	9.38833	-1.48635	14.693	-0.28811	14.7611	0.175875
SCSBAM1085B06.g	Lipid metabolism	omega-3 fatty acid desaturase	9.95095	-0.836878	11.2078	-3.1562	12.9488	-2.82385	11.1575	-1.94943	13.0145	-0.174825	12.6487	-1.22803	10.7209	0.201043	12.4528	-0.778519	13.3343	0.350357	13.2347	-0.609471	13.8414	1.29997	12.9108	0.550616	12.8859	4.44198	14.1868	3.13617	14.5414	0.583914	13.7128	3.13038	13.5469	2.14028	13.613	2.15436
SCSBAM1085B06.g	Lipid metabolism	omega-3 fatty acid desaturase	10.1462	-0.623441	11.5184	-2.98043	12.9365	-2.79433	11.6518	-1.66556	12.7573	-0.160744	12.7347	-1.30233	10.5058	0.342767	12.0028	-0.692405	13.4049	0.351379	13.4137	-0.762123	13.8349	1.36376	13.2949	0.445881	12.7306	4.56328	14.0973	3.14961	12.8579	0.799967	13.7569	2.90475	13.7564	2.01273	13.8878	2.03922
SCBFRZ2045A12.g	Lipid metabolism	Phosphoethanolamine methyltransferase	9.18603	0.615281	9.26155	-0.361596	6.24277	4.51714	4.8492	2.81029	5.19839	0.431098	5.35401	-2.62039	9.15098	0.50331	8.83515	-0.619222	5.36861	3.46956	6.05637	4.30006	8.25807	4.40872	7.00223	2.60082	9.29992	0.631238	8.99901	-1.20942	3.81916	-0.00571559	4.52973	1.89423	6.38376	4.67401	7.0463	3.27028
SCBFRZ2045A12.g	Lipid metabolism	Phosphoethanolamine methyltransferase	9.31453	0.669416	9.57307	-0.363701	7.03091	3.04766	6.52023	1.37477	4.39869	-1.53469	5.13529	-3.03018	9.20596	0.31065	9.20992	-0.101899	5.52698	3.69517	6.83585	3.69437	7.77976	5.54142	7.37609	2.4945	9.42567	0.577607	9.16191	-0.811414	4.34667	-0.815994	5.23794	2.08909	7.15274	3.34322	7.24381	2.90917
SCCCRZ1002F12.g	Lipid metabolism	SUR2 protein /Putative sterol desaturase	3.30492	-0.172971	3.65432	-0.215515	3.74102	-0.159691	4.35516	-0.0243428	3.61625	-0.21777	3.74301	-0.483054	6.49139	3.32433	5.65429	4.75483	4.97911	2.13245	6.06189	2.64699	5.3682	3.44914	4.98026	3.20812	3.64146	-0.232218	3.44583	-0.0817489	4.13465	-0.0967933	4.33857	0.124056	4.77798	1.41523	4.9588	0.227938
SCCCRZ1002F12.g	Lipid metabolism	SUR2 protein /Putative sterol desaturase	3.23764	-0.201808	3.34488	-0.215724	3.43831	-0.131939	3.46761	0.0898945	3.9885	-0.0635518	3.77279	-0.457636	6.0942	4.20354	6.24482	2.89451	5.08786	2.48942	5.57493	2.80487	5.27889	3.09435	5.36191	3.71555	3.88828	0.00281861	3.35608	0.0354453	4.2794	-0.0340661	3.71112	0.0212074	4.55763	1.88645	4.03021	0.886831
SCQSRT2034F03.g	Lipid metabolism	Triacylglycerol lipase SDP1	11.3151	-0.118412	10.8835	0.0303705	11.3898	-0.0602226	11.1589	0.190546	11.3505	-0.232496	11.5215	-0.143473	9.23807	-4.17098	9.16034	-3.81983	8.73741	-4.5169	9.05511	-4.45174	9.9515	-3.54123	9.77112	-3.68842	11.1148	-0.523372	11.1718	-0.482256	11.306	0.154298	10.6221	-0.257017	11.6212	-0.303883	11.1888	-0.508251
SCQSRT2034F03.g	Lipid metabolism	Triacylglycerol lipase SDP1	11.3303	-0.053502	11.5428	-0.140844	11.4014	0.0573459	11.1726	0.231792	11.4124	-0.0858031	11.4429	-0.334564	9.47435	-4.03363	9.13138	-4.01992	8.92299	-4.18377	9.08094	-4.70982	9.96885	-3.53453	9.75118	-3.60419	11.1962	-0.674404	11.0997	-0.561156	11.4562	0.276951	10.7861	-0.284347	11.5429	-0.448437	11.3149	-0.410293
SCCCCL4002E08.g	Nucleotide metabolism	Adenine phosphoribosyltransferase	11.9089	0.791207	12.355	0.246971	11.8482	1.49357	11.9909	0.64844	11.3845	0.836664	11.6207	0.414435	11.3244	-0.693169	11.3896	-1.06932	11.0576	-0.0250447	11.3372	-0.289849	11.1876	-0.415479	11.0603	-0.928542	8.18505	-6.38733	9.89484	-4.16659	9.06042	-3.89269	7.95257	-5.97834	7.88228	-7.13947	7.68845	-7.28312
SCCCCL4002E08.g	Nucleotide metabolism	Adenine phosphoribosyltransferase	11.9233	0.736239	12.2772	0.147307	11.8135	1.53721	11.8574	0.614524	11.5448	0.792529	11.7926	0.411961	11.2068	-0.616246	11.3643	-0.92731	11.2223	-0.121736	11.3468	-0.370355	11.3321	-0.424187	10.9893	-0.958497	8.40011	-6.20101	9.72434	-4.66317	8.96738	-4.05159	8.93224	-4.60048	7.57048	-7.56485	8.53426	-5.50937
SCCCCL3080C03.g	Nucleotide metabolism	ATP-sulfurylase	10.1826	0.230013	10.5361	-2.05965	13.1811	0.253503	11.7911	-0.33932	13.7247	-0.29501	13.7349	-0.191911	10.626	0.589443	11.7635	0.301535	12.5649	0.0406145	12.8191	0.0528598	14.1658	-0.122639	13.664	0.3356	12.3558	4.48142	13.3306	3.53195	13.5564	0.955141	13.2963	2.95044	14.025	0.376389	14.022	0.35138
SCCCCL3080C03.g	Nucleotide metabolism	ATP-sulfurylase	10.1631	0.146686	10.6425	-2.12149	13.2459	0.27119	11.9387	-0.260582	13.7384	-0.293422	13.7279	-0.128426	10.4071	0.591575	11.5892	0.288023	12.6176	0.12364	12.8102	0.0485381	14.1238	-0.0489185	13.9043	0.187049	12.1347	4.28313	13.3816	3.39248	13.6272	1.07959	13.3533	2.84713	14.2299	0.268272	13.9061	0.283671
SCEQLB1068C05.g	Nucleotide metabolism	Dihydrofolate reductase	11.4529	-0.659047	12.0024	-0.133515	10.3652	0.787587	10.95	-0.371833	9.91275	0.836163	9.76479	0.155371	9.82577	-3.9345	8.32987	-5.14728	10.3326	-0.644534	9.56234	-2.56911	9.31161	-0.891815	9.36629	0.0351104	10.2316	-3.32053	10.743	-2.79994	10.5629	1.48923	11.0697	0.160824	8.77873	-1.33059	8.97871	-0.874034
SCEQLB1068C05.g	Nucleotide metabolism	Dihydrofolate reductase	11.5437	-0.652768	12.0129	-0.0905869	10.0833	0.655573	10.8754	-0.534646	9.91678	0.953201	9.74117	0.0570504	9.76501	-4.0357	9.75134	-4.01661	10.2064	-0.717564	9.36824	-2.58432	9.2902	-1.0108	9.35468	0.0554749	10.2841	-3.05747	10.7829	-2.69148	10.6468	1.46902	11.1536	0.135525	8.7324	-1.3465	9.06648	-0.605127
SCSGLV1007A08.g	Nucleotide metabolism	guanosine 3',5'-bis-pyrophosphate (ppGpp) synthetase	7.9798	-3.12559	8.0332	-3.00202	7.61822	-1.73477	7.65483	-1.88106	9.98583	-0.672865	10.0112	-0.868062	9.05746	-0.827984	8.68218	-0.847957	8.34624	-0.49488	8.83533	-0.180578	11.0028	0.610624	10.4542	0.373924	9.14448	-0.34617	9.15161	-0.399012	9.64629	2.24866	9.01655	1.46643	11.8906	2.59647	11.6491	2.45845
SCSGLV1007A08.g	Nucleotide metabolism	guanosine 3',5'-bis-pyrophosphate (ppGpp) synthetase	8.14758	-2.76044	8.19551	-2.68995	7.13546	-1.94058	7.79674	-1.50274	9.83249	-0.94766	9.9749	-0.644135	9.05122	-0.909784	8.27022	-0.617384	8.14254	-0.497946	8.67731	-0.0633454	10.9654	0.609953	10.518	0.453102	8.98739	-0.632223	9.20818	-0.118139	9.54213	2.23824	9.01308	1.48551	11.848	2.56015	11.4664	2.51849
SCQGLR1062C09.g	Nucleotide metabolism	Probable uridine nucleosidase	11.8052	-0.28314	12.3377	0.0290939	10.2891	-0.235646	9.25248	1.19735	11.779	-2.7331	11.4691	-2.98908	10.9892	-2.36417	10.3039	-2.14475	9.07792	-1.14376	9.38249	-1.02977	13.942	1.34222	12.9774	1.33059	11.4886	-1.10762	11.5848	-0.604814	10.0401	-0.127245	9.49474	1.47891	12.3984	-0.734077	12.7832	-0.279647
SCQGLR1062C09.g	Nucleotide metabolism	Probable uridine nucleosidase	11.9459	-0.150576	11.9314	-0.14306	10.3891	-0.19763	9.6253	0.969944	11.7043	-2.6729	11.5548	-3.08637	10.8658	-2.12065	10.5172	-2.04626	9.04208	-1.01972	9.67484	-0.700927	13.9906	1.36424	13.5384	1.3167	11.5246	-1.10804	11.6842	-0.571176	10.1902	-0.220148	9.76899	1.77102	13.0056	0.080835	12.8704	-0.0881208
SCJLRT1022H01.g	Other terpenoids metabolism	Lanosterol synthase/Cycloartenol synthase	6.00471	-6.33308	6.14317	-5.26807	3.48501	-0.493897	5.83189	-2.85715	5.85735	0.430197	5.63305	-0.629925	7.11795	-4.52529	6.55741	-4.13241	5.48262	-2.56922	5.5342	-2.93886	4.48795	-2.29541	4.67473	-1.86502	7.75207	-2.60416	7.10735	-2.94858	4.62075	1.30799	5.73168	-3.43528	4.15269	-1.4526	4.94109	-1.28776
SCJLRT1022H01.g	Other terpenoids metabolism	Lanosterol synthase/Cycloartenol synthase	6.11499	-5.84418	6.24336	-5.07673	3.77454	-0.190682	5.78975	-3.53878	6.21539	1.02111	4.87392	-1.95627	6.41154	-5.59494	6.95562	-3.87293	5.65636	-3.08859	5.70555	-2.49264	5.41643	-1.46613	4.60825	-1.55023	7.85375	-2.71911	7.64381	-1.94287	5.08294	1.05585	5.86982	-2.71411	5.3912	-2.34496	4.78763	-1.72891
SCCCLR1070B06.g	Others	(2R)-phospho-3-sulfolactate synthase ComA	11.695	1.18251	12.1885	1.41573	12.0202	0.733326	12.1417	1.6709	10.8371	-0.113689	11.1089	0.765908	12.765	2.62864	12.3336	2.12782	12.6601	2.51001	13.0916	3.1047	11.9536	1.40254	11.8297	2.30616	11.6536	1.11128	11.9155	1.09169	12.4314	1.79278	12.0443	2.18816	11.8255	1.12644	11.3507	1.34417
SCCCLR1070B06.g	Others	(2R)-phospho-3-sulfolactate synthase ComA	11.5896	1.09382	11.859	1.28072	11.9521	0.677869	11.9278	1.72005	10.9147	-0.115942	11.245	0.65737	12.5618	2.73456	12.4964	2.0449	12.7783	2.2648	13.0076	3.0152	11.9971	1.3626	11.7032	2.18292	11.7187	1.04901	11.8992	1.07782	12.4449	1.56579	12.1107	2.14523	11.4474	1.24513	11.2042	1.20098
SCCCLB1003E01.g	Others	14 kDa proline-rich protein DC2.15;	3.08646	-0.193664	3.417	-0.344048	3.35372	-0.086014	3.67537	0.053278	3.51752	-0.00423918	3.24602	0.0814181	5.74766	4.09839	5.5467	4.85054	6.47709	5.64937	7.5129	7.15727	3.40403	-0.165761	3.40221	0.089478	3.4868	-0.0172172	3.29006	-0.0340555	3.84454	-0.0239105	6.79358	6.8164	3.66569	0.132995	3.36817	0.099344
SCCCLB1003E01.g	Others	14 kDa proline-rich protein DC2.15;	3.2414	-0.171113	3.28361	0.0176928	3.48003	-0.146862	3.53868	0.138167	4.00018	0.0402187	3.40137	0.23728	5.67062	4.09326	6.66658	4.50904	7.05973	4.41545	7.66369	7.02138	3.63591	-0.0977281	3.41772	0.265676	3.8951	0.0860744	3.39036	0.0858507	4.38233	0.0158954	6.68378	6.7935	3.55103	-0.0917072	3.67887	0.134007
SCSGAM1094A05.g	Others	2-C-methyl-D-erythritol 4-phosphate cytidylyltransferase	7.92105	-5.01094	8.42575	-4.16643	8.0348	-4.22483	7.24836	-4.60725	7.10254	-3.53607	7.03552	-3.48765	11.467	2.12202	11.3225	2.44214	10.6791	2.42988	11.3152	2.73545	10.6403	2.77081	10.1504	2.78827	9.84007	-1.51081	10.1526	-0.678783	8.69099	-2.33164	8.71505	-1.12278	8.34719	-0.75456	8.42385	-0.360024
SCSGAM1094A05.g	Others	2-C-methyl-D-erythritol 4-phosphate cytidylyltransferase	7.84917	-5.21114	8.56376	-3.75426	7.75619	-4.68669	7.39623	-3.98268	6.89579	-3.72045	6.65649	-4.40139	11.582	2.11885	11.2783	2.37157	10.6246	2.50702	11.1666	2.85911	10.4774	2.8837	10.0953	2.98642	9.82758	-1.39917	10.0984	-0.753095	8.73608	-2.03224	8.80697	-1.03089	8.54082	-0.811351	8.47543	-0.469223
SCJFLR1013C05.g	Others	2-methoxy-6-polyprenyl-1,4-benzoquinol methylase	12.7048	0.655121	12.7602	0.962631	12.0104	0.831042	12.2011	0.704159	12.017	1.32418	12.2405	1.2821	12.2829	-0.0251139	12.2008	0.0759851	11.5501	-0.118124	11.9974	0.29641	11.8211	0.431463	11.7838	0.435379	9.49338	-5.65195	9.90276	-4.33882	8.62517	-5.50824	9.08383	-4.51836	8.86545	-5.67143	8.94112	-5.30366
SCJFLR1013C05.g	Others	2-methoxy-6-polyprenyl-1,4-benzoquinol methylase	12.5701	0.601902	12.8175	0.857602	11.9821	0.708713	12.0847	0.689756	11.907	1.29327	12.2601	1.13099	12.1952	0.0793555	11.9775	0.201697	11.5828	-0.00540747	11.9048	0.225848	11.7684	0.512533	11.8272	0.208622	9.5206	-5.50277	9.94735	-4.35057	8.68916	-5.60401	8.75485	-5.07593	8.22276	-6.94637	8.59064	-5.62559
SCCCCL4015F04.g	Others	3-hydroxy-3-methylglutaryl-CoA reductase	13.1493	-0.128829	13.4718	0.192215	12.985	0.0149995	12.8741	-0.228058	10.4195	-2.26775	10.2138	-2.2521	12.8414	-0.816112	12.6478	-0.405295	12.2897	-1.03753	12.849	-0.0491144	12.1429	0.481352	12.6095	0.897884	12.9809	-0.421165	13.0619	-0.283188	13.1703	0.470494	12.019	0.434576	12.5452	1.11149	12.1613	1.26447
SCCCCL4015F04.g	Others	3-hydroxy-3-methylglutaryl-CoA reductase	13.1486	0.0122138	13.351	0.189347	12.77	0.0673275	12.3629	-0.510638	10.3646	-2.19989	10.2761	-3.04464	12.8425	-0.597643	12.7579	-0.449721	12.3023	-0.94843	12.718	-0.00858304	12.2109	0.598075	12.0677	0.703705	12.8947	-0.334409	13.0796	-0.319227	12.9543	0.606409	12.5354	0.143595	11.9762	1.19781	12.2175	1.04442
SCJFRT2054F10.b	Others	3-ketoacyl-CoA synthase	13.5933	0.0981008	13.5952	-0.0367636	11.2844	2.63616	10.6138	1.03562	6.17293	-1.28565	6.91845	-0.396826	13.8306	0.147348	13.6601	0.197177	10.6294	1.51772	11.822	3.31375	9.31122	3.75401	8.8101	3.68876	13.743	0.405942	13.8307	0.0863294	8.89346	-1.93979	10.3864	1.13145	7.47456	1.18964	8.06597	1.73979
SCJFRT2054F10.b	Others	3-ketoacyl-CoA synthase	13.5902	0.135558	13.6162	-0.125006	11.4105	2.6038	10.6332	0.987109	6.41171	-1.28334	7.37672	-0.212685	13.6297	0.27199	12.9266	-0.446675	10.6474	1.4062	11.6683	3.28642	9.12598	3.64337	8.88678	3.7539	13.6743	0.480447	13.7975	0.0357169	8.80329	-2.21763	10.489	1.13103	7.59963	0.992208	7.88474	1.24341
SCEQRT1024E02.g	Others	acetyl-coenzyme A synthetase (EC:6.2.1.1)	7.17859	1.86818	7.41915	1.24244	11.6778	0.862055	12.7299	-1.19491	11.639	0.422626	11.8166	0.0778905	5.11849	-3.03864	5.81415	-2.51684	9.22822	-6.94115	9.50574	-6.88703	8.02497	-7.22936	9.10635	-4.59627	7.46385	2.53013	7.65343	1.40404	11.818	1.40269	13.1644	-0.517281	11.5611	0.483022	11.7561	0.315999
SCEQRT1024E02.g	Others	acetyl-coenzyme A synthetase (EC:6.2.1.1)	7.39956	1.46097	7.6087	1.70725	11.7652	0.823545	12.7895	-1.09935	11.739	0.446217	11.8347	0.0902015	5.00449	-2.52672	5.90252	-2.72116	9.35787	-6.89245	9.3525	-7.21746	7.74433	-7.95651	7.85014	-7.30848	7.40242	2.27732	7.58001	1.45285	11.7588	1.53832	13.1675	-0.595794	11.6426	0.43396	11.8305	0.356855
SCRULB2062A03.b	Others	aconitase	3.2619	-0.230293	3.71893	0.156234	3.59237	-0.135014	4.41932	-0.858304	3.71088	-0.12519	3.38152	0.0607603	6.28509	4.25707	6.07395	5.82646	7.08889	4.10938	6.76546	5.05811	6.49245	5.5817	6.17953	6.14559	5.36965	1.6126	4.77093	3.3264	5.66332	3.1118	6.12932	2.46147	5.32944	3.02473	4.8802	3.26786
SCRULB2062A03.b	Others	aconitase	3.1865	-0.223885	3.39875	-0.269251	3.87975	0.34947	3.82546	-0.526866	3.73541	-0.0256972	3.31239	0.130682	6.17702	4.74952	6.02603	5.38512	7.59875	3.43914	6.66194	5.17238	6.5136	5.65832	6.01241	6.2739	5.03524	2.48134	4.45014	2.77124	5.62436	3.14469	5.17468	3.32847	4.84147	2.62277	4.81666	3.21138
SCJFRZ2027B01.g	Others	acyl-CoA synthetase; AMP-binding enzyme	8.54282	-4.67163	9.49409	-2.9175	6.77744	-3.23507	7.15423	-3.26048	8.50654	-4.3686	8.62924	-4.39621	10.4269	-1.06928	10.2669	-1.03937	8.20601	-0.634688	8.46564	0.513717	10.4482	-1.18862	10.2416	-1.05508	10.71	-0.478768	11.105	0.202076	9.20956	1.70932	9.0133	1.10499	11.0528	0.275627	10.9581	0.387144
SCJFRZ2027B01.g	Others	acyl-CoA synthetase; AMP-binding enzyme	8.68241	-4.33746	9.17813	-3.53656	6.29145	-4.16591	7.07555	-3.07404	8.7409	-4.20984	8.88574	-3.80125	10.4808	-0.980523	9.92282	-0.985787	8.17017	-0.11565	8.86853	0.719328	10.3221	-1.27677	10.2848	-1.18897	10.4779	-0.385485	10.7952	0.00151414	8.91415	1.32928	8.88185	1.1257	11.0333	0.111414	10.8131	0.480986
SCSBFL1103F08.g	Others	ADP-ribosylation factor GTPase-activating protein	6.83826	-7.45355	8.49469	-5.67604	6.52868	-7.1984	8.40543	-5.33411	5.08429	-2.60725	5.7854	-2.21123	11.304	1.12175	11.1554	0.95039	10.5008	0.949047	11.03	1.73137	8.69944	3.34601	9.01611	3.61806	11.5752	2.36134	12.3141	2.29452	10.5255	0.794225	10.8456	2.72437	9.39584	3.15396	8.46349	3.91543
SCSBFL1103F08.g	Others	ADP-ribosylation factor GTPase-activating protein	6.68476	-6.98475	7.84676	-6.0062	6.57052	-6.91595	6.98189	-5.32813	4.93233	-1.64979	5.42926	-2.29661	10.7899	1.45109	10.9075	0.967705	10.1509	0.99395	10.9225	1.72975	8.2857	3.51175	8.2945	4.58356	11.3887	2.24604	11.9178	2.36493	10.4018	0.888341	10.6256	2.71624	8.49039	3.86398	8.34846	3.80091
SCVPCL6042F02.g	Others	ankyrin repeat-containing protein	6.45087	-0.68197	7.79785	-2.51	9.96401	0.0247031	9.27427	-0.695653	8.93506	-1.92855	9.38693	-1.11118	6.8255	-0.795558	8.58373	-0.668453	9.77802	0.230328	9.20509	-1.00713	9.3557	-2.05798	10.0944	-0.723417	9.56707	5.11701	10.7927	3.39404	10.0248	0.684007	10.2826	2.35763	10.3687	-0.212149	10.3037	0.307075
SCVPCL6042F02.g	Others	ankyrin repeat-containing protein	6.53662	-1.32303	7.77405	-1.80074	9.97064	-0.0138	9.0952	-0.590647	8.79343	-2.27323	9.70689	-0.917577	6.6298	-1.12559	8.4389	-0.485024	9.70337	0.298954	9.31287	-1.06086	9.17031	-1.82227	9.75364	-0.740132	9.50021	5.09983	10.513	3.52371	10.1035	0.386451	10.2395	2.37122	10.125	-0.194395	10.2655	0.292576
SCVPRZ2038G10.g	Others	ankyrin repeat-containing protein	13.0064	0.28668	13.0553	0.304065	12.951	0.309504	13.3347	0.222506	12.8685	0.137346	13.2427	0.309377	12.2453	-1.70402	12.0461	-1.50834	12.4686	-1.32644	12.4703	-1.5586	12.7529	-0.566276	12.6284	-0.633845	11.7112	-2.24384	11.8367	-2.12653	12.0477	-1.56583	11.9634	-2.19849	12.3271	-1.20069	12.5375	-1.14546
SCVPRZ2038G10.g	Others	ankyrin repeat-containing protein	13.1361	0.300656	13.3063	0.222365	13.2492	0.284455	13.702	0.221755	12.8955	0.0878721	13.3642	0.303467	12.0412	-1.38883	12.0856	-1.59661	12.7282	-1.37345	12.6084	-1.6606	12.8346	-0.637383	12.6872	-0.653038	11.8712	-2.27204	11.9004	-1.99943	12.0851	-1.55894	12.2688	-2.30216	12.6897	-1.21607	12.23	-1.11646
SCQSFL3036F04.g	Others	Ankyrin repeat-containing protein At3g12360	10.6548	0.337773	10.8154	-0.501954	8.97138	5.03979	8.27956	4.8092	4.23948	1.27458	4.75576	0.875473	9.69677	-2.01115	9.49772	-2.33556	5.40216	0.367407	6.90618	2.7148	5.35384	1.46051	5.20365	2.79715	10.9149	0.762094	10.3481	-1.02404	3.92906	-0.0263478	5.27248	-1.80377	5.4694	2.03037	4.50425	1.44058
SCQSFL3036F04.g	Others	Ankyrin repeat-containing protein At3g12360	10.576	0.336391	10.4245	-0.545165	8.96706	5.13418	8.11456	4.1447	4.96258	-0.891384	4.52049	1.38238	9.45922	-1.77149	9.14311	-2.31318	4.77538	0.867215	6.02312	3.68562	4.592	1.81929	4.48438	3.27123	10.8595	0.691514	10.3968	-0.964206	4.34751	0.103805	5.09524	-1.03871	4.73154	2.47407	4.14352	-0.826285
SCVPLR1028E09.g	Others	anthranilate phosphoribosyltransferase	13.8037	-0.151824	13.8656	-0.280628	11.8064	2.31416	11.0824	0.544248	7.71508	-2.09809	7.75041	-2.85367	13.9783	0.153573	13.7238	-0.248165	11.5053	1.98185	12.4568	3.23873	9.28207	0.288659	8.72475	-0.398799	13.9576	0.203197	13.9556	-0.0381214	9.71904	-1.38474	11.1574	1.1425	8.8719	-0.0327158	9.03029	0.0273596
SCVPLR1028E09.g	Others	anthranilate phosphoribosyltransferase	13.9573	-0.132104	14.1115	-0.336293	11.9387	2.29027	11.251	0.607099	8.09441	-1.13405	8.03006	-2.50603	14.0699	0.0557042	14.2903	0.0707327	11.685	1.98632	12.5071	3.22318	9.43537	0.375234	9.24057	-0.139927	14.1232	0.187062	14.1726	-0.102397	9.96105	-1.48393	11.2128	1.08084	9.17361	-0.206705	9.42442	0.149326
SCQGRT3045B12.g	Others	Armadillo/beta-catenin repeat protein-like	10.1895	0.508855	9.94248	0.645245	6.68695	4.79909	5.9676	4.75226	4.01117	0.0746459	3.70183	0.481189	9.62908	-0.447092	8.9115	-0.866965	5.74739	1.29732	6.89311	5.3648	3.84354	-0.264025	3.81131	0.580653	9.71126	-0.304739	9.3714	-0.256638	5.18325	0.974162	4.55841	-0.472008	5.95417	3.44206	5.60515	4.17389
SCQGRT3045B12.g	Others	Armadillo/beta-catenin repeat protein-like	10.1875	0.601872	9.91671	0.587941	6.65229	4.7386	6.32509	3.8752	3.73246	0.137497	3.33506	0.301682	9.69168	-0.574778	9.11904	-0.823251	6.3489	1.81195	7.26996	4.57726	3.58182	-0.113806	5.58758	0.00634386	9.88877	-0.37054	9.64987	-0.0891001	5.80829	0.910684	5.29954	1.04757	5.7144	4.25936	5.21175	4.53635
SCBFRZ2046E11.g	Others	aspartyl protease	3.47417	0.427325	4.59418	-2.46477	7.54132	-1.06685	7.47034	-1.68839	8.31492	-0.846222	8.40411	-0.287158	3.81251	-0.552611	5.1203	-1.06207	8.18721	0.711422	7.89311	-0.831147	9.31212	0.952642	9.13554	1.79922	6.76838	5.93928	7.43556	3.89012	9.09683	2.67584	9.25327	1.93685	9.31235	1.95524	9.53303	2.24589
SCBFRZ2046E11.g	Others	aspartyl protease	3.29931	-0.237762	4.64373	-1.7123	7.49894	-0.392866	7.45457	-1.60814	8.17838	-0.644227	8.32812	-0.196357	5.37576	0.895624	6.72774	1.25005	7.99661	0.784304	7.28183	-1.3715	9.14009	1.10828	9.25252	1.84113	6.77687	5.42346	7.44176	4.24955	9.09175	2.39447	9.23884	1.63257	9.14227	1.79427	9.11068	2.53558
SCJFRT1011G09.b	Others	AT-hook motif nuclear localized protein	4.17746	-0.501901	4.78076	-0.457465	4.65042	1.93073	4.0856	-0.199162	4.97909	0.661784	6.05322	1.92691	3.8974	-0.380801	3.79112	0.175947	3.69917	-0.000383206	4.44126	-0.595443	4.23618	1.24694	4.24412	-1.33644	3.65196	0.0224968	3.63499	-0.531117	4.02218	0.0267874	5.69924	0.821371	7.1584	4.97004	7.59821	4.22026
SCJFRT1011G09.b	Others	AT-hook motif nuclear localized protein	3.55464	-0.261774	4.59343	-0.932637	4.78062	1.07325	4.8326	-1.52114	5.00616	-0.694133	6.46948	2.0105	4.1539	-0.863817	4.16239	0.124398	4.89796	1.3006	4.6428	-0.0396442	5.13229	-1.6234	4.72373	-0.517762	4.14528	-0.149372	4.37361	-0.034709	4.64012	0.102329	4.5912	1.1771	6.64852	5.5536	6.94048	5.03906
SCSFRT2068G08.g	Others	calmodulin-binding protein, putative	9.73944	1.92519	9.98897	2.30667	9.11268	2.31964	9.45235	2.57526	10.2163	2.28569	10.3082	2.11019	9.28163	1.06395	9.35946	1.27948	9.06243	2.27676	8.94957	1.67557	10.003	1.41744	10.0304	1.78938	9.62428	1.79778	9.8433	1.78963	9.07816	2.49792	8.79638	1.95134	10.0042	1.70677	9.99897	1.60106
SCSFRT2068G08.g	Others	calmodulin-binding protein, putative	9.6587	1.88874	9.76006	2.34318	9.05609	2.51186	9.48634	2.74109	10.2504	1.92912	10.2046	2.25333	9.343	0.744114	8.99817	1.17925	8.89999	2.24232	9.26426	1.65077	9.81999	1.25537	9.95742	1.87542	9.61389	1.91335	9.60651	1.76653	8.79972	2.916	8.67461	2.07756	9.97277	1.61429	9.95043	1.69415
SCMCST1050D11.g	Others	CASP-like protein	8.50996	-1.15516	9.09189	-2.91606	10.4849	-0.354092	10.6653	-0.817073	6.85003	-0.170786	7.7159	-0.680031	11.546	3.81314	11.9633	3.31364	12.6182	3.43448	12.5063	3.09743	9.57207	3.30187	9.61221	2.49807	11.551	3.341	12.3631	3.37087	11.9617	2.80013	12.022	2.44745	9.62416	3.7422	9.49572	2.98241
SCMCST1050D11.g	Others	CASP-like protein	8.51025	-1.27326	9.06175	-2.46602	10.303	-0.32929	10.2852	-0.981798	7.15671	-0.416048	7.6803	-0.85378	11.54	3.80664	12.117	3.4411	12.6896	3.47416	12.3049	3.1247	9.55266	3.50104	9.34322	2.64997	11.4863	3.49079	12.2449	3.37134	11.8814	2.82678	11.9116	2.33501	9.16223	3.85338	9.45142	3.09437
SCQGLB1038G12.g	Others	catechol O-methyltransferase (EC 2.1.1.6) - barley	11.1784	0.214685	11.2194	0.288083	13.0819	-0.0662413	13.5605	0.168723	7.62046	1.32371	8.46522	1.91397	9.97719	-2.01183	10.2192	-1.11293	12.0601	-2.21726	12.1039	-2.6466	7.17209	-0.762873	7.52848	0.311307	10.8569	-0.426062	11.3024	0.350905	11.6745	-2.67448	12.4845	-2.02142	5.80157	-3.22858	6.11493	-2.36473
SCQGLB1038G12.g	Others	catechol O-methyltransferase (EC 2.1.1.6) - barley	11.3913	0.165147	11.3897	0.237898	13.1311	-0.0405128	13.6731	0.197508	8.0167	1.32046	8.58128	1.99602	10.2141	-2.05505	10.9064	-0.895344	12.1068	-2.12684	12.1644	-2.79204	7.0976	-0.394106	7.66493	0.707831	11.1719	-0.442383	11.3978	0.356584	11.7694	-2.94645	12.604	-2.00063	5.85519	-3.10815	6.54542	-1.6747
SCVPRT2073F12.g	Others	Chaperone protein ClpD1, chloroplastic	9.42534	-0.339469	10.1065	-0.89835	11.6524	-1.63212	11.6549	-2.04835	12.3726	-2.43567	12.6585	-3.14692	9.71509	0.294507	10.1471	-0.13716	12.6877	0.65653	11.809	-1.83874	13.2509	-1.1259	13.8236	-0.612137	10.5404	1.77481	10.9293	1.31076	12.729	0.784257	12.9997	1.22897	12.8281	-1.87674	13.2257	-1.46165
SCVPRT2073F12.g	Others	Chaperone protein ClpD1, chloroplastic	9.37695	-0.39645	9.76492	-0.816032	11.7666	-1.52365	11.5077	-1.91565	12.2785	-2.48205	12.5209	-3.20675	9.72046	0.238768	10.1073	-0.142917	12.744	0.417191	11.7288	-1.87721	13.1919	-1.10497	13.4526	-0.725311	10.5573	1.85666	10.9193	1.20074	12.9147	0.677059	13.0231	1.22835	12.6885	-1.53117	13.1201	-1.44516
SCEPAM2015E05.g	Others	Chemocyanin	13.4327	0.861779	13.1946	1.18649	6.28998	4.81077	5.51125	4.05275	3.54557	0.051977	3.31559	0.160179	9.91057	-6.08555	9.59584	-5.43279	3.82817	-0.397515	3.94738	0.107514	3.46652	-0.146665	3.46808	0.198899	10.169	-5.76681	10.1184	-4.84854	3.8042	-0.00554589	6.56365	0.671229	3.75268	0.0398394	3.37406	0.33473
SCEPAM2015E05.g	Others	Chemocyanin	13.3135	0.740357	12.9071	1.12986	6.36666	4.05587	5.41774	4.12219	3.89733	0.11035	3.48547	0.404738	9.8683	-6.05911	9.66408	-5.17144	4.04368	-0.00298391	4.43602	0.00671165	3.73636	-0.12828	3.26561	0.447002	9.6759	-6.37489	10.0951	-4.42112	5.01072	1.07949	4.10152	0.348238	3.60825	-0.305329	3.54175	0.108615
SCQGRT1040C08.g	Others	Chemocyanin	12.4235	-0.824134	11.8468	-0.727364	9.52977	2.37551	8.73727	2.16151	4.1648	-1.04718	3.71332	-0.662817	11.5976	-2.56266	11.199	-1.52073	7.28918	-0.538861	9.20072	2.03402	3.41162	-0.16154	3.45691	0.0384733	11.0894	-3.49565	11.1001	-1.99633	5.5512	-3.5483	6.88	-0.678098	3.62299	0.0900799	3.57357	-0.344588
SCQGRT1040C08.g	Others	Chemocyanin	12.4297	-0.835598	11.8799	-0.701601	9.53583	2.47637	8.7875	2.18385	4.40793	-1.39059	3.80166	-0.583662	11.5361	-2.53596	11.2982	-1.39232	7.34638	-0.328134	8.92428	2.41879	3.5801	-0.0210944	4.26116	-1.09361	11.115	-3.50601	11.0791	-2.01774	5.57616	-2.92886	7.08536	-0.317532	4.18156	-1.59162	4.21368	-1.38293
SCEPSD2071B08.g	Others	chymotrypsin inhibitor	3.7019	-1.30971	6.69577	-6.27502	10.3758	-3.23039	8.0088	0.300788	9.37304	-1.50691	9.52529	0.707167	3.57746	0.0515958	6.5817	-5.40307	7.87811	-5.3673	7.62194	-7.09488	8.16654	-4.62022	7.62387	-2.78016	4.30537	1.53046	9.32327	-0.83035	9.02837	-5.42238	7.37204	-0.226263	9.67426	-0.954752	9.04652	-0.182719
SCEPSD2071B08.g	Others	chymotrypsin inhibitor	3.81675	-0.265863	7.24019	-6.11466	10.5254	-3.07645	7.66183	0.367337	9.4182	-1.67899	9.64485	0.4159	4.13222	-0.230898	7.19233	-4.87874	8.29185	-4.92165	8.06856	-6.28779	7.92393	-5.26477	7.43395	-3.59291	4.48645	-0.295783	9.39626	-0.843435	8.2358	-6.96019	7.59977	0.156253	9.59129	-1.05775	9.13665	-0.428623
SCVPLR2019F02.g	Others	class I glutamine amidotransferase domain-containing protein	8.75983	-0.200167	7.87089	-0.785886	11.1307	-0.563816	8.72772	-2.94876	9.0806	-0.303197	8.74747	-1.7178	8.43233	-0.0591685	8.27182	-0.22931	11.2411	-0.302844	10.7831	-1.48268	8.61395	-1.67635	7.90369	-0.100509	10.8722	3.42084	11.164	2.94878	11.8952	1.99176	12.3478	0.962285	6.51598	-1.93153	8.91758	-0.482948
SCVPLR2019F02.g	Others	class I glutamine amidotransferase domain-containing protein	8.83714	-0.306237	9.08236	-1.11361	11.1035	-0.699931	10.948	-2.25596	8.96685	-0.494844	8.61371	-1.94676	7.4247	0.306907	9.25983	-0.0632039	11.3501	-0.324181	11.1513	-1.54358	8.83565	-1.38275	8.77571	-1.13535	10.7265	3.41383	11.1255	2.92553	10.2475	1.75194	12.6036	0.920493	8.55495	-0.946496	8.24296	-0.443063
SCCCLR1069C01.g	Others	Coiled-coil domain-containing protein	11.8382	-2.24809	12.2258	-1.60539	11.6631	-2.28886	12.0339	-1.83176	12.2037	-2.02047	12.3687	-1.95295	11.6448	-2.66399	11.3876	-2.52181	11.5062	-2.60566	11.801	-2.23719	12.0942	-2.62449	11.3978	-2.67513	12.3942	-1.2245	12.4758	-0.873056	12.4367	-0.967915	12.3357	-0.817311	13.0161	-0.971491	12.8502	-0.882478
SCCCLR1069C01.g	Others	Coiled-coil domain-containing protein	11.8397	-2.31127	12.0965	-1.62177	11.6769	-2.26135	11.7682	-2.04386	12.0751	-2.06823	12.5474	-1.88887	11.7499	-2.81946	11.446	-2.39834	11.441	-2.51751	11.8128	-2.2335	12.1574	-2.58164	12.0433	-2.63765	12.2577	-1.23841	12.5313	-0.910435	12.3773	-0.934022	12.2342	-0.74881	12.7118	-0.977664	12.9823	-0.974113
SCUTLR2015A11.g	Others	Cold acclimation protein COR413-PM1, putative	12.4274	0.0554355	12.5643	-0.545646	12.4891	0.0756286	12.054	0.51001	12.2808	-0.973782	12.2219	-0.324193	10.9233	-2.57316	11.0253	-3.28245	11.2606	-2.35552	11.792	-1.59995	11.2691	-3.37868	10.506	-2.93464	11.3824	-2.55974	11.6543	-2.61159	11.5488	-2.6648	11.0262	-1.86711	10.2483	-3.48288	10.5503	-2.73112
SCUTLR2015A11.g	Others	Cold acclimation protein COR413-PM1, putative	12.6168	0.035274	13.0778	-0.50113	13.1494	0.172756	12.9111	0.264014	12.321	-0.995074	12.3309	-0.33309	10.9268	-2.84749	11.391	-3.2521	11.7005	-2.09098	12.189	-1.50688	11.3907	-3.39696	11.0715	-2.62044	11.3183	-2.43093	11.7824	-2.69029	11.6753	-2.57166	11.6329	-1.7564	11.2912	-3.49494	11.106	-2.67207
SCJLRT1022A05.g	Others	cyp21; cytochrome P450	5.29569	-4.92548	5.99342	-3.28884	5.54951	-5.39954	6.63007	-4.42729	11.1007	-5.00933	11.3295	-4.68287	9.30666	2.34295	9.29345	2.9532	10.4822	2.36839	10.2313	2.1934	14.9632	1.787	14.2822	1.406	8.65169	2.09362	8.51862	1.75459	10.3955	3.08059	9.40155	1.58857	15.256	2.18768	14.8568	2.37432
SCJLRT1022A05.g	Others	cyp21; cytochrome P450	5.86486	-3.74347	5.83978	-4.54649	5.5317	-5.45982	6.43389	-5.17306	11.1046	-5.01856	11.2913	-4.66806	9.14962	2.36671	9.2159	2.88971	10.471	2.50163	10.2873	2.29662	14.983	1.80452	14.3353	1.4613	8.6798	2.08796	8.60564	1.8463	10.5546	3.15595	9.5014	1.4141	15.3222	2.16774	14.7905	2.39204
SCSGHR1069F04.b	Others	CYP71C4	3.25917	-0.145494	4.2956	0.0457356	3.53788	-0.0930154	4.69551	0.15606	10.9694	-4.6528	10.4479	-4.48865	4.08763	0.157106	3.65464	0.0306512	3.79146	-0.0502219	4.31512	0.110358	12.1908	-2.76568	12.2798	-1.8461	3.53413	-0.0887554	3.46229	-0.0490334	3.98339	-0.0245249	7.63371	2.07035	10.6028	-7.11115	9.73307	-5.76852
SCSGHR1069F04.b	Others	CYP71C4	3.17064	-0.183054	3.39293	-0.203779	3.54254	-0.109572	3.96192	-0.0193177	10.9466	-4.76325	10.566	-4.27694	3.85152	0.112298	3.46217	0.0137358	3.67589	-0.0672171	4.23366	0.110104	12.1707	-2.7708	11.7113	-1.66676	3.55209	-0.148124	3.33439	-0.0877084	3.97519	-0.0667717	4.24291	0.460534	9.85281	-6.9607	9.82361	-5.68204
SCSGLV1008C01.b	Others	Cysteine-rich receptor-like protein kinase 28	4.80516	-3.80483	4.86081	-2.63961	5.91889	-5.87258	6.53157	-4.76072	6.44097	-6.11745	6.87145	-6.2677	5.51376	-3.62482	5.6681	-3.70967	5.93825	-4.77465	6.6431	-4.99255	6.53825	-6.51453	6.85653	-5.58477	5.21508	-3.83978	5.64506	-3.77437	6.43037	-4.82013	6.90222	-4.12422	6.85943	-5.68328	7.62931	-4.35995
SCSGLV1008C01.b	Others	Cysteine-rich receptor-like protein kinase 28	5.20762	-4.03652	5.77617	-3.877	6.1112	-5.76388	6.62594	-4.8177	6.83286	-5.29894	7.14572	-5.87776	5.49387	-3.71901	5.79214	-3.19349	6.43016	-4.68545	6.88547	-4.6617	6.70631	-6.10407	7.06059	-5.45942	5.53048	-3.46135	5.87812	-3.62605	6.49216	-3.91699	6.78911	-4.192	6.73268	-6.15136	7.13432	-5.61111
SCBFLR1005H06.g	Others	Cytochrome P450	3.23516	-0.20506	4.19052	0.171656	3.38847	-0.131231	5.24749	-1.16097	9.82188	2.85417	10.5067	2.33207	3.66069	0.0377733	3.75129	0.0256988	8.75584	5.25351	4.44091	-0.562213	12.4489	5.48811	11.9467	4.99572	3.59004	-0.000185693	3.53094	0.082423	7.10799	5.47016	5.76877	1.48393	10.4545	3.48857	10.1818	2.40223
SCBFLR1005H06.g	Others	Cytochrome P450	3.72062	-0.424505	3.98424	0.366089	3.95158	-0.376533	4.8407	-0.534888	9.91733	2.84475	10.3003	2.23673	4.11847	-0.329899	4.39611	0.314701	8.67923	5.37448	4.65809	0.0737345	12.3555	5.41112	11.3137	4.86203	4.2948	-0.0987361	3.96831	0.564161	7.12815	5.12741	6.06961	1.65497	10.0488	3.39577	10.2013	2.40267
SCBGLR1098F02.g	Others	Cytochrome P450	3.15523	-0.226944	3.39086	-0.126128	5.87952	-6.03666	6.7737	-5.79233	4.48268	-1.73052	4.99308	-2.79767	3.75944	0.0858984	3.54945	0.00636188	7.72246	-2.98826	6.84844	-5.32778	5.04858	-2.48665	5.02382	-2.37099	3.58762	-0.0150808	3.27695	-0.0137114	9.71716	1.65711	10.204	1.30614	6.94517	1.30387	6.58849	0.576045
SCBGLR1098F02.g	Others	Cytochrome P450	3.32544	-0.220307	3.11429	0.153329	5.87576	-5.44544	6.71552	-5.66643	5.11738	-0.953238	5.0615	-2.43899	4.09037	0.729252	4.1188	0.228189	7.74129	-2.68597	6.7828	-4.82556	5.00417	-2.81898	4.85867	-2.49222	3.94276	-0.145167	3.38208	0.179137	9.6838	1.44527	10.1041	1.25342	6.57749	2.63462	6.92313	1.35087
SCEQRT3019E01.g	Others	Cytochrome P450	3.20329	-0.158466	4.23045	1.34959	3.59256	-0.108816	4.37838	-0.39591	4.81984	-2.81249	5.49517	-2.01848	6.99593	1.77443	5.83404	5.36829	8.49672	6.55297	7.25874	6.10875	8.37163	2.16986	8.43691	4.78101	3.54927	-0.168097	4.14027	1.7257	5.28855	1.71055	5.49602	1.80855	7.75897	2.03608	7.07437	0.913551
SCEQRT3019E01.g	Others	Cytochrome P450	3.22844	-0.231171	3.51829	-0.144525	3.75536	0.245722	3.81009	0.044604	5.18776	-3.15202	6.00557	-1.85912	5.98526	4.17188	5.88964	5.43127	7.86276	8.03007	7.22509	6.13001	8.42754	2.74303	8.77557	4.74396	4.17823	0.866399	3.31578	-0.0487571	5.13954	2.17348	4.29671	0.85409	7.49877	2.49474	7.25832	1.01483
SCJFST1014B03.b	Others	Cytochrome P450	3.1213	-0.225244	3.84139	-0.0570177	3.33453	-0.106613	3.52785	0.112084	3.61303	0.0640035	3.26055	0.13704	3.61391	0.0568288	3.60093	0.0358418	3.61146	-0.0691606	4.03329	0.0677298	3.44431	-0.190072	3.46809	0.20443	5.75985	4.08872	6.26398	4.09216	5.67095	3.4395	4.64932	2.28161	5.60283	4.1249	5.00593	3.95377
SCJFST1014B03.b	Others	Cytochrome P450	3.72823	0.456313	4.70414	0.267222	3.69918	-0.227934	3.58675	0.252486	3.85886	0.11582	3.43787	0.369657	3.84437	-0.635978	4.4855	-0.70664	3.98385	-0.00188659	4.37272	0.00607601	3.90032	0.0332215	3.71536	1.63399	5.90269	3.76013	6.49716	3.8358	5.87577	2.86581	4.60187	1.61215	5.43533	3.45151	4.79172	2.92546
SCUTSD2088D09.g	Others	Cytochrome P450	3.38223	-0.319257	3.47675	0.190134	11.331	-2.18849	12.9768	-0.66249	11.5566	-0.0924734	11.7865	-0.0195368	3.7897	-0.12698	4.27292	1.19567	11.5878	-2.23076	10.2858	-5.72661	11.3124	-1.0748	10.8608	-1.3252	9.44052	-0.443235	3.47759	0.244444	12.1769	-0.145198	11.6621	-3.20915	11.2506	-0.716713	11.1651	-0.888782
SCUTSD2088D09.g	Others	Cytochrome P450	3.20542	-0.222116	3.28894	-0.117765	11.3069	-2.17495	12.931	-0.549528	11.5921	-0.0595361	11.8536	-0.0558735	3.80743	0.0818713	3.81011	0.186614	11.6355	-2.40185	10.3705	-5.45831	11.4369	-1.08405	10.9795	-1.425	3.71716	-0.0257809	3.30294	0.0129002	12.2409	-0.264565	11.6531	-3.17421	11.3648	-0.709055	11.3063	-0.862732
SCUTST3092H12.g	Others	Cytochrome P450	7.64119	-2.41427	10.079	-4.18419	11.3669	-4.06732	9.3395	-2.93243	4.80978	-2.06532	5.68261	-2.1787	7.83197	-2.12588	10.3065	-3.48238	10.9211	-2.75482	10.9267	-3.58243	5.78792	-0.58817	5.82392	-0.917388	9.87849	1.69209	11.9932	-0.452122	12.309	-2.2112	11.5677	1.64962	4.61341	-1.76414	5.40128	-0.909708
SCUTST3092H12.g	Others	Cytochrome P450	7.75826	-2.34096	10.3707	-3.92143	11.4542	-3.98031	9.62615	-2.86779	5.39186	-0.380129	5.27533	-2.8239	7.986	-1.89388	10.265	-3.85303	10.9122	-2.69613	11.0071	-3.63281	5.55575	0.191569	6.58581	-0.426424	9.7576	1.8374	12.0987	-0.510738	11.8092	-2.40083	11.6703	1.47907	4.97472	-1.21788	5.21488	-2.48261
SCVPRZ3030D01.g	Others	Cytochrome P450	10.5887	0.479615	10.9446	-0.0779052	14.3257	-0.907957	14.7369	-0.194724	11.0411	2.23542	12.8298	2.84263	9.86077	-0.623884	10.4143	-0.2894	14.0779	-1.48108	13.5992	-2.53338	11.5128	1.81184	11.7825	0.399327	11.1086	1.47893	11.3324	0.984278	14.4919	-0.577107	14.6588	-1.10727	11.5839	1.49956	12.2569	1.77614
SCVPRZ3030D01.g	Others	Cytochrome P450	10.5612	0.565774	11.0817	-0.0506881	14.2273	-0.81361	14.7739	-0.383782	11.3428	2.23019	12.885	2.81495	9.82033	-0.552172	10.3509	-0.343692	13.9927	-1.31148	13.6965	-2.62675	11.5513	1.91414	11.7497	0.267163	11.1052	1.55772	11.3459	1.01525	14.4277	-0.543648	14.5862	-1.14119	11.2732	1.54694	12.1568	1.73725
SCCCLR2003C05.g	Others	cytochrome P450 family protein	5.49582	1.30177	5.66613	2.51802	5.03976	0.199417	7.30638	0.493841	11.9913	3.24758	12.6497	2.97178	6.00479	1.19206	5.20042	2.05648	9.98473	5.47319	6.3158	-1.22146	13.5337	5.4052	13.2831	4.8211	5.30152	0.49275	4.86669	-0.591661	8.80311	4.28575	7.61572	1.73262	11.9435	3.2362	12.2239	2.33478
SCCCLR2003C05.g	Others	cytochrome P450 family protein	5.68162	0.607732	6.01496	1.71796	5.43752	-0.851077	7.45067	-0.226835	12.0084	3.3271	12.6679	2.93193	5.71901	1.69308	5.41352	2.16052	10.2734	4.90541	5.96113	-2.16577	13.4746	5.26779	13.2554	4.66065	4.53817	-0.0680733	5.46161	0.662148	8.50528	5.37042	7.7225	1.50667	12.0761	3.12279	12.4026	2.37014
SCCCLR1024D04.g	Others	DCN1-like protein 2	9.99174	0.0614022	10.0838	0.369461	10.2322	-0.147117	10.6208	0.296401	10.0017	0.580529	10.5533	0.305067	11.4498	1.9428	11.0235	2.00336	11.7099	1.60268	11.5698	1.73038	11.3875	1.49394	11.2994	1.79983	10.2881	0.507342	10.4591	1.12956	10.7085	0.81822	10.5734	0.763451	10.8994	1.39553	10.8234	0.997485
SCCCLR1024D04.g	Others	DCN1-like protein 2	10.1198	0.199498	10.2703	0.193219	10.2418	-0.111127	10.799	0.280206	10.1558	0.0914931	10.6435	0.428151	11.2477	2.02908	11.1948	2.14895	11.7187	1.70334	11.4646	1.57855	11.4461	1.55516	11.464	1.75248	10.3852	0.525619	10.4911	1.17679	10.6549	0.92604	10.6829	0.826186	11.1311	1.26785	10.9057	0.990849
SCCCLR1001F04.g	Others	Dehydrin	14.6888	-0.819386	15.1167	-1.49129	13.9267	0.208934	13.8909	-0.184327	11.8126	-2.96492	12.8597	-2.27604	15.296	0.51174	15.2886	-0.0302764	14.6175	1.86055	14.9166	1.889	14.1611	1.00804	13.812	-0.072558	15.1468	0.169775	15.5602	-0.391518	14.1749	0.487839	14.2909	0.739992	14.0623	0.788052	14.0083	0.523109
SCCCLR1001F04.g	Others	Dehydrin	14.8257	-0.732366	15.2957	-1.53797	13.9556	0.0884648	13.9699	-0.237621	11.8979	-3.12481	12.8364	-2.25488	15.4135	0.529485	15.5693	-0.0425797	14.777	1.94965	14.858	1.83702	14.1334	0.977682	13.8473	2.0556e-05	15.3009	0.213993	15.5439	-0.332208	14.0062	0.457789	14.241	0.76369	14.1603	0.778093	14.2465	0.454456
SCSGRZ3061G02.g	Others	Dehydrodolichyl diphosphate synthase	9.40437	-0.526341	10.8206	-1.76532	10.7097	-2.31713	10.7091	-0.680121	11.5929	-1.76086	11.9172	-2.18076	9.72491	0.246177	10.8837	-0.457711	11.8588	1.23053	11.0948	-0.492852	12.9251	0.34637	13.1927	-0.142604	10.9679	2.62919	12.2042	1.89201	11.71	-0.133138	11.1331	1.75685	12.9502	-0.182789	12.9199	0.210635
SCSGRZ3061G02.g	Others	Dehydrodolichyl diphosphate synthase	9.29576	-0.684329	10.044	-1.85585	10.5363	-2.46494	10.0786	-0.781345	11.373	-1.678	11.8147	-2.1241	9.59078	0.131395	10.7044	-0.327359	11.6911	1.14688	11.0433	-0.493721	12.7835	0.317675	12.4952	-0.253443	10.9233	2.48017	12.0241	1.76867	11.5378	-0.113299	11.145	1.64352	12.2019	-0.0693939	12.8576	0.229918
SCCCCL3004A08.b	Others	Early nodulin 93; N-93	3.17964	-0.208678	4.74291	-1.90444	8.74956	-0.72246	8.33417	1.02404	7.98511	-4.00332	7.66993	-0.18061	3.51194	0.0102488	3.66104	-0.0374047	8.02166	-0.440303	7.8569	-1.14601	9.58499	-1.51896	7.86319	0.878833	3.56714	0.0473283	5.31783	0.742631	10.7704	3.43697	10.3587	4.89286	9.08553	-2.43229	8.35706	1.57469
SCCCCL3004A08.b	Others	Early nodulin 93; N-93	3.25966	-0.285431	4.59906	-1.46307	8.84275	-0.761181	8.44855	1.13144	7.85478	-4.57795	7.80114	0.156812	3.60031	-0.0945457	4.32951	-1.26128	8.43197	-0.669275	7.81847	-1.31737	9.60135	-1.59758	8.08882	1.16187	3.65256	0.130567	4.7245	-1.55227	10.6444	3.52551	10.2863	4.99966	8.86827	-2.25101	8.28258	1.23404
SCJFRZ2027B02.g	Others	EC:1.14.-.-	13.1889	-0.338447	13.1727	0.81344	9.5085	-3.24144	9.78996	-0.0868561	4.28371	-0.696484	3.56666	0.423464	11.8649	-2.96696	11.6596	-1.95655	7.89208	-4.85925	9.53635	-2.15246	3.73138	-0.214468	3.51088	0.430517	11.8567	-2.96265	12.0075	-1.99157	7.54969	-6.61142	7.07244	-5.12013	3.79157	-0.290334	5.36834	-0.692389
SCJFRZ2027B02.g	Others	EC:1.14.-.-	13.4281	-0.342239	13.5375	0.723518	9.303	-3.26615	9.85242	-0.326295	4.15254	1.07069	3.33189	0.292255	11.9779	-3.04232	11.8691	-2.11333	8.17857	-4.7129	9.43701	-2.18246	3.73267	0.212896	3.57973	0.791504	12.1448	-2.89327	12.1021	-1.96188	7.90979	-5.54968	7.3525	-4.62336	3.54156	-0.194023	3.59374	-0.361764
SCSGST1071G01.g	Others	EC:1.14.-.-	3.14492	-0.253465	3.55324	-0.557202	5.61857	-1.76121	8.0118	-2.89778	9.55467	-3.30388	9.92327	-2.7124	3.86582	-0.121997	3.48574	-0.119954	6.49961	-4.4839	6.55346	-4.73337	7.77641	-7.3403	7.46	-7.08078	3.48705	-0.0851437	3.79874	-0.841371	5.15799	-2.65816	7.10337	-4.52337	8.92866	-4.72787	9.18796	-3.95984
SCSGST1071G01.g	Others	EC:1.14.-.-	4.5243	-0.324956	3.32012	0.0104677	6.17088	-2.00682	8.40868	-2.96839	9.57758	-3.17864	9.99451	-2.74493	3.45645	0.00537791	3.54679	-0.0780468	6.25672	-5.31303	6.62893	-5.18863	8.39199	-6.17598	8.40633	-5.43622	3.54285	0.0818128	3.71152	-0.544546	5.24928	-2.70007	7.58541	-3.97593	9.08221	-4.7081	9.20922	-3.57952
SCEPRT2043F09.g	Others	expressed protein	8.11797	-5.93922	8.46813	-5.12497	7.04971	-7.6262	8.42666	-4.84927	7.08339	-6.86068	7.74628	-5.19439	11.857	0.409835	10.9633	-0.165206	10.7433	-0.174921	10.967	-0.311339	10.7206	-0.308098	10.4326	0.0313396	10.9593	-0.228706	10.8903	-0.232115	10.4527	-0.338807	10.4421	-0.455953	9.21824	-0.143442	10.5433	-0.25992
SCEPRT2043F09.g	Others	expressed protein	7.25239	-7.47049	7.39712	-7.53267	6.74691	-7.85953	7.28641	-6.64764	7.0006	-6.9849	7.45844	-6.39381	11.366	0.325875	11.0046	0.0540911	10.6048	-0.298437	10.8371	-0.130717	10.5493	-0.295465	10.4759	-0.307152	10.9221	-0.239005	10.822	-0.374501	10.1682	-0.407154	10.184	-0.302862	10.3614	-0.155763	10.5442	-0.197072
SCVPLR2012H12.g	Others	glutathione S-transferase GST 12	13.8745	0.777819	14.8354	-1.21225	13.0734	5.42292	10.9684	6.52191	3.64515	0.0780865	3.72312	1.21615	14.1824	1.23589	14.9261	-0.531131	9.79263	5.88617	13.0224	6.64978	3.46532	-0.181898	3.4	0.202262	14.7395	2.48603	15.3858	0.255496	4.28325	0.640604	7.50208	6.18031	3.44664	0.0102259	3.43577	0.137846
SCVPLR2012H12.g	Others	glutathione S-transferase GST 12	13.7433	0.759182	14.5247	-1.12599	13.3402	5.56929	10.7583	6.50948	4.65525	-0.689935	4.04927	0.0474506	14.279	1.07724	14.0977	-0.271312	9.78705	5.1323	12.6671	6.52594	3.73649	-0.224713	4.07927	-0.520199	14.3285	2.72558	15.2271	0.281418	4.34755	-0.14055	7.51806	5.38822	4.13834	0.0187498	4.26798	-0.483882
SCCCLB1004C02.g	Others	HVA22	11.2857	-0.973828	11.3303	-0.382163	10.6283	-0.672056	10.959	-1.02404	11.063	-0.927409	11.3895	-1.16412	10.8607	-1.58515	10.592	-1.44614	10.471	-1.78338	10.7181	-1.63763	10.975	-1.80005	10.7821	-1.98995	9.15825	-5.10328	8.90368	-4.99788	8.61405	-4.39731	8.85441	-4.57765	9.06933	-5.27864	9.38028	-4.62278
SCCCLB1004C02.g	Others	HVA22	11.1579	-0.952277	11.1713	-0.407614	10.5851	-0.587619	10.8175	-1.08353	10.9819	-0.982171	11.2493	-1.15603	10.8419	-1.6758	10.6834	-1.24143	10.1969	-1.90885	10.6086	-1.71395	10.7939	-1.80146	10.2281	-1.98074	9.27754	-4.93159	8.69046	-5.11286	8.75783	-3.49477	8.92757	-4.51011	8.93425	-4.94753	9.48547	-4.13747
SCQGRT3043F06.g	Others	Inhibitor of apoptosis-promoting Bax1	10.3939	-0.606803	11.5061	-1.02367	11.8678	0.0106331	12.3326	-0.75709	10.1909	-1.1016	10.1431	-1.44145	10.4207	-0.245887	11.0117	-0.622122	12.6757	0.634861	12.4221	-0.351952	10.8853	-0.36829	10.8756	-0.493502	12.4355	3.31771	13.0912	2.74493	12.8991	2.08022	13.4184	1.54183	11.418	1.0637	11.4712	1.53176
SCQGRT3043F06.g	Others	Inhibitor of apoptosis-promoting Bax1	10.2847	-0.646749	11.0785	-1.26234	11.9856	-0.0722844	12.1704	-1.18659	10.1873	-1.14554	10.3073	-1.25201	10.5163	0.0676835	11.168	-0.472189	12.6188	0.617135	12.4008	-0.261029	10.8497	-0.413663	10.4812	-0.630012	12.5007	3.30677	13.0276	2.66764	12.9131	2.00684	13.2595	1.53106	11.337	1.22032	11.5309	1.53334
SCUTAM2009H10.g	Others	jacalin-related lectin	15.5181	-0.377275	15.0794	0.341486	10.8952	0.67996	10.1875	1.65311	13.1589	0.726914	12.4563	0.191599	13.9787	-3.55236	13.971	-2.86582	9.7531	-0.483649	9.7266	-0.027151	12.414	-1.08924	11.088	-0.647341	15.1464	-1.13202	15.3944	-0.583533	9.91758	-0.633095	9.4449	1.20292	11.4938	-0.259155	12.7227	1.00941
SCUTAM2009H10.g	Others	jacalin-related lectin	15.5599	-0.289803	15.6352	0.428236	10.9109	0.85386	10.3725	2.00256	13.1705	0.855727	12.4518	0.187025	13.9891	-3.45127	13.9057	-2.96041	9.65556	-0.381784	9.6956	-0.132304	12.3995	-1.12473	11.6129	-1.05366	15.1137	-1.06576	15.3036	-0.619355	9.72423	-0.25071	9.39928	1.24361	12.4398	0.128337	12.7106	0.953388
SCJLHR1028E06.g	Others	Jasmonate	3.26331	-0.143379	4.34921	-0.434016	10.8075	-6.64632	11.7626	-5.0436	5.02332	-1.02258	4.92835	-2.62827	4.10006	0.172849	4.21452	-0.934981	10.8122	-6.28617	11.3928	-5.82619	4.32363	-1.78192	5.39906	-1.62248	4.33329	1.33044	4.89491	-0.0292705	13.2992	-1.28606	13.8037	-0.931713	7.86279	2.6572	8.02205	3.83407
SCJLHR1028E06.g	Others	Jasmonate	3.13235	-0.215727	3.84754	-1.17224	10.8585	-6.45455	11.8071	-5.14104	4.17145	-0.947713	5.66977	-1.33778	3.55	0.0345753	4.23439	-0.483723	10.627	-6.67379	11.2166	-6.37385	4.05857	-1.37298	5.01178	-2.55799	3.61682	0.0705077	3.73763	0.69775	13.3426	-1.28431	13.8448	-0.900469	7.04684	4.41648	8.34356	3.35064
SCCCLR1072B06.g	Others	leucine-rich repeat family protein	14.1033	-0.361308	14.0535	0.200078	13.7577	0.469575	14.0798	0.2565	14.3569	0.579846	14.6708	0.437709	13.9623	-0.799037	13.786	-0.411611	13.7611	0.0862969	13.673	-0.433683	14.4758	-0.0237705	14.0302	-0.236473	12.7837	-2.98105	12.9204	-2.46197	13.3613	-0.33803	12.9542	-1.94343	13.1662	-2.27746	13.411	-2.04419
SCCCLR1072B06.g	Others	leucine-rich repeat family protein	14.1098	-0.33756	14.3683	0.133786	13.7542	0.452734	14.2141	0.357562	14.4504	0.471842	14.6777	0.375196	13.8525	-0.694229	13.6982	-0.349345	13.8957	0.147883	13.7949	-0.398887	14.5083	0.0117632	12.6709	-0.44115	12.4543	-2.98479	12.8913	-2.55202	13.416	-0.262095	12.9997	-1.9872	13.4001	-2.11383	13.2615	-2.09775
SCJLAM1060B11.g	Others	Leucine-rich repeat	15.4665	0.149869	15.4494	0.740988	14.1328	2.10167	13.0302	3.19655	4.74917	-1.60039	4.35986	-0.890027	15.1961	-0.56943	15.0338	-0.145027	12.6291	0.785088	13.7281	2.55861	4.35437	-1.45678	4.19351	-0.595062	14.7341	-1.3669	14.96	-1.13335	10.9398	-4.15828	10.9895	-0.807043	3.80002	-0.322896	3.62535	0.180807
SCJLAM1060B11.g	Others	Leucine-rich repeat	15.5675	0.061066	15.5462	0.66295	14.1537	2.12114	13.0752	3.08718	3.71466	0.134206	4.65359	-0.312748	15.1127	-0.807166	14.7154	-0.228518	12.7078	0.748226	13.7569	2.47282	3.552	-0.109813	4.29145	-1.55313	14.7951	-1.46792	15.0862	-1.11315	10.0368	-6.18571	10.9945	-0.838704	3.38085	-0.124005	3.33881	0.022649
SCQSST1038F02.g	Others	leucine-rich repeat-like protein	9.43489	-3.38503	10.7513	-2.8876	3.41498	-0.168827	3.85367	0.29557	3.75665	0.0874929	3.49373	0.317901	10.628	-1.0791	11.3045	-1.50513	6.19217	1.58397	7.30052	4.63037	3.63178	-0.200676	3.74767	0.473049	10.0459	-2.49	10.9125	-2.50113	3.99823	-0.00124315	4.13303	0.758943	4.01289	-0.133978	3.4148	0.0949875
SCQSST1038F02.g	Others	leucine-rich repeat-like protein	9.54801	-3.20298	10.4826	-2.78622	4.3424	-1.6921	4.18387	1.35916	3.89145	0.111194	3.48342	0.406132	10.6938	-0.995789	11.2332	-1.4687	4.96006	1.80121	7.1229	5.07394	3.73341	-0.132026	3.28023	0.456318	10.0018	-2.49683	10.893	-2.30138	6.12803	1.68906	4.097	0.34703	3.61963	-0.306918	3.59841	0.0166501
SCVPLR1028G03.g	Others	Lysine decarboxylase-like protein	8.3259	-0.25786	8.07999	0.110967	9.76781	-0.744054	9.37271	-1.32824	12.5728	-1.68109	12.9511	-2.01654	8.82796	0.114874	8.56043	-0.100845	9.94757	0.135544	9.26235	-1.98613	13.1454	-1.02312	13.3606	-0.600059	8.96367	0.961256	9.40601	0.88914	10.5446	1.38204	10.4198	1.19348	13.2551	-0.604596	13.5814	-0.250952
SCVPLR1028G03.g	Others	Lysine decarboxylase-like protein	8.35608	-0.0990951	8.89271	-0.00633833	10.0104	-0.720094	9.50701	-1.44973	12.6728	-1.74259	13.0773	-2.00867	8.69196	0.414543	8.25653	0.138446	9.99251	-0.069317	9.27347	-2.25462	13.2094	-1.07274	13.5072	-0.710396	9.09527	0.828431	9.39249	1.1544	10.6894	1.30397	10.5866	1.06421	13.205	-0.374333	13.6895	-0.197455
SCCCRT1003H11.g	Others	Mannose-P-dolichol utilization defect 1 protein homolog	12.5692	2.06618	12.7335	1.84721	12.7691	2.23722	12.6301	1.77176	11.7111	2.41964	12.002	2.19853	11.9061	0.987488	11.7349	0.690797	11.9732	0.979108	12.2157	0.843223	11.4674	1.33094	11.3961	1.04009	8.58826	-5.6237	9.37697	-4.31445	9.34635	-4.40223	8.82858	-5.16278	8.85787	-4.08443	8.80578	-3.63029
SCCCRT1003H11.g	Others	Mannose-P-dolichol utilization defect 1 protein homolog	12.4394	2.07525	12.4937	1.86321	12.6033	2.19312	12.1097	1.88627	11.5112	2.51913	11.8804	2.34573	11.6397	1.06383	11.7806	0.576169	11.7773	0.878993	11.9231	0.933394	11.1111	1.16686	10.9106	1.0831	8.45384	-5.58899	8.52858	-5.67203	8.53319	-5.63756	8.84737	-4.71174	7.73955	-4.83697	8.50977	-3.48164
SCJFST1015C07.g	Others	Mavicyanin	7.33132	-0.92235	8.39056	-1.34996	9.16114	5.21347	7.19443	4.92806	3.49009	-0.10735	3.78532	-0.798122	8.42793	-0.642352	8.41635	-1.15612	7.02307	3.74166	7.80496	4.66638	3.43546	-0.103801	3.63301	0.0987554	8.889	2.44334	9.16732	0.190005	4.05942	-0.3667	7.49488	5.90103	4.11697	0.207405	3.69915	-0.467766
SCJFST1015C07.g	Others	Mavicyanin	7.20066	-1.02575	8.13231	-1.88881	9.10394	5.54608	7.37421	4.47826	3.84258	-0.0789318	3.88054	-0.763163	7.91052	-0.329334	8.62765	-0.773986	6.86076	4.21661	8.06963	4.24263	3.52924	-0.175091	4.09445	-1.27961	9.02354	2.5559	9.19396	0.304626	4.12319	0.0227343	7.65567	6.07033	3.42657	0.0174441	4.49079	1.5802
SCRFLR2038C09.g	Others	metallothionein-like protein [Saccharum hybrid cultivar]	7.61084	-7.27754	7.44736	-6.46563	6.30331	-6.71487	6.47514	-4.7129	5.32299	-3.833	5.72409	-4.1321	11.6125	0.393404	11.2138	1.02691	10.0327	1.13082	10.2159	1.77765	8.03998	0.37989	7.70574	0.327118	11.3277	-0.135197	11.0869	0.568965	8.89784	-1.44501	8.56756	0.0130612	7.48659	-0.196426	7.9674	0.533421
SCRFLR2038C09.g	Others	metallothionein-like protein [Saccharum hybrid cultivar]	7.00802	-8.30913	7.19824	-7.34976	6.32111	-7.05884	6.38942	-5.28382	5.52594	-3.66671	5.79707	-4.03701	11.528	0.44363	11.0753	1.31086	10.1242	1.01372	10.3443	1.63579	8.01211	0.287863	7.90483	0.652876	11.2909	0.0227993	11.1108	0.579494	8.75076	-1.48652	8.76717	0.139763	7.71819	0.145667	7.70082	0.151968
SCVPLB1018H01.g	Others	microtubule-associated protein	5.79686	-4.2421	5.74197	-3.95965	12.5648	-5.18845	13.5935	-4.40595	3.83458	0.0984615	3.53358	0.385135	5.67636	-4.14486	5.74064	-3.58	13.1016	-4.49275	13.3901	-4.63774	5.31404	2.9427	3.51371	0.397595	8.3719	0.923736	8.9479	2.32639	14.3819	-0.394091	14.5916	-3.00805	5.63155	3.34089	4.86526	3.39537
SCVPLB1018H01.g	Others	microtubule-associated protein	5.54447	-5.21646	6.49675	-2.63867	12.4926	-5.26429	13.814	-4.28387	3.80883	-0.0445033	3.3322	0.154321	5.86344	-4.26634	5.89705	-3.07067	13.2272	-4.61107	13.3659	-4.61933	5.13133	2.90257	3.49251	-0.288816	8.37169	0.820772	8.94178	2.42128	14.8748	-0.355142	14.5493	-3.01123	5.52424	4.02731	4.98798	3.52372
SCRFRZ3058E08.g	Others	NADH-ubiquinone oxidoreductase	11.0116	-2.045	11.7289	-3.15303	12.9951	-2.0432	11.4777	-1.73109	10.4603	-1.09796	10.865	-1.30249	10.9989	-2.2582	11.5569	-2.87646	12.4513	-1.63954	12.2106	-2.6869	10.8059	-0.894068	11.0287	-0.91045	12.5325	1.0039	13.4124	0.735125	13.6985	-0.583413	13.3767	2.38858	11.1524	-0.293309	11.6014	0.29549
SCRFRZ3058E08.g	Others	NADH-ubiquinone oxidoreductase	10.8997	-1.89204	11.4283	-3.18173	12.7956	-1.98654	11.2087	-1.76162	10.5039	-1.09075	10.7369	-1.50612	10.8476	-2.15327	11.7654	-2.78459	12.3473	-1.60678	12.0565	-2.69432	10.7876	-0.821428	10.6975	-0.944381	12.3985	0.927413	13.3342	0.689357	13.3422	-0.629188	13.233	2.38447	10.8541	-0.171011	11.3649	0.159415
SCMCLR1122E10.g	Others	NADPH--cytochrome P450 reductase	11.5235	-0.806131	12.8142	-2.86298	12.7132	-0.618677	12.2891	-1.41059	11.6415	-0.242235	12.4865	-1.39633	10.8523	-2.00483	12.1275	-3.50087	12.4073	-0.681275	12.1032	-2.18408	12.0317	-0.87897	12.5324	-1.16246	12.3309	0.669058	13.7136	-0.819552	13.3887	0.795401	13.1849	0.575455	12.2874	-0.345193	12.6528	-0.743142
SCMCLR1122E10.g	Others	NADPH--cytochrome P450 reductase	11.5235	-0.811125	12.834	-2.8298	12.6231	-0.65469	12.0964	-1.49001	12.144	-0.247983	12.5025	-1.43908	11.137	-1.9231	12.2926	-3.29862	12.4303	-0.668925	12.0123	-2.13261	12.0259	-0.929205	12.6466	-1.1935	12.2716	0.681626	13.7179	-0.83599	13.2784	0.784328	13.1306	0.626084	11.9295	-0.411815	12.7367	-0.761103
SCEZLB1006F09.g	Others	Non-specific lipid-transfer protein precursor (LTP)	6.36048	2.24255	9.14346	2.13142	11.7068	-2.34733	11.4756	-1.98991	10.7667	-0.611978	11.0509	1.23113	5.95848	0.673921	6.82197	-1.06354	12.6478	0.0170215	11.9363	-1.73706	12.3616	1.36003	11.0123	1.42729	6.51656	0.776543	8.46977	0.728892	11.1322	-3.43731	10.8156	-2.87535	11.6795	1.19993	11.4707	1.85669
SCEZLB1006F09.g	Others	Non-specific lipid-transfer protein precursor (LTP)	6.73495	1.44196	9.07606	2.15037	11.678	-2.39091	11.271	-2.02203	10.6738	-0.589269	11.0276	1.36765	5.84559	0.659031	6.80545	-0.23963	12.7065	0.0132453	11.9874	-1.7065	12.2557	1.42645	10.8882	1.47454	6.61909	0.789825	8.33759	0.873106	11.2224	-3.37743	10.7772	-2.89017	11.6317	1.2769	11.2955	2.17704
SCRURT3061C01.g	Others	Nuclease PA3; Endonuclease PA3; Deoxyribonuclease PA3	7.84312	4.01823	8.91044	3.88172	9.68412	3.05285	8.20521	1.59331	8.4205	0.0332538	8.63448	-0.0581661	8.04167	4.35423	8.51721	3.88721	8.05599	1.62009	8.88389	2.3618	9.0344	0.271022	8.226	-0.129921	5.5642	0.214212	6.90318	-1.06841	6.21452	-2.59148	6.34246	-1.06105	6.05061	-4.54131	6.97971	-2.95643
SCRURT3061C01.g	Others	Nuclease PA3; Endonuclease PA3; Deoxyribonuclease PA3	8.01646	3.71647	9.00083	4.06546	9.60108	3.1414	8.36565	1.57333	8.25196	-0.742107	8.59523	-0.161079	8.02273	4.47691	8.59307	3.53633	8.09794	1.27335	9.11242	2.05213	8.80566	0.199148	8.37813	-0.105605	4.5652	-1.11465	5.59079	-2.82872	5.84639	0.175972	6.16498	-2.08181	6.91729	-3.36207	7.36213	-2.32785
SCCCAM1C01F03.g	Others	O-methyltransferase (OMT)	10.1943	-2.6108	10.6499	-2.99978	11.873	-3.77265	13.8321	-0.855924	4.28955	-1.27071	5.05236	-2.64564	10.3416	-2.8073	10.3733	-2.8651	12.4602	-3.02981	11.8059	-4.93465	7.31285	4.03045	5.59485	0.992611	8.66283	-5.24561	9.52339	-4.83245	10.3827	-6.57214	11.8385	-5.07993	5.43265	-0.0533634	5.02398	-2.23007
SCCCAM1C01F03.g	Others	O-methyltransferase (OMT)	9.95516	-2.67236	10.5419	-3.2592	11.8415	-3.74267	14.0056	-0.926237	4.40794	-1.43396	5.15841	-2.68576	9.90983	-2.7631	10.6095	-2.60404	12.4479	-2.92046	11.7029	-5.10892	6.91356	4.79014	7.10845	1.82524	8.62181	-5.43364	9.44719	-5.1161	9.49041	-7.94136	10.675	-7.14176	4.61198	-0.476499	4.7133	-2.14776
SCRLFL3006B12.g	Others	Optic atrophy 3 protein homolog	8.53714	2.20047	8.74566	1.73658	8.5994	1.32942	8.07097	2.65207	6.40851	3.60947	7.65179	1.81595	9.42515	3.12854	9.27951	3.02856	8.83692	2.89721	9.05712	3.51551	8.1346	4.50961	8.51777	3.44518	8.72797	2.4432	9.24376	2.64699	8.84439	2.53575	8.34155	3.47539	7.58863	3.76891	8.04437	3.24908
SCRLFL3006B12.g	Others	Optic atrophy 3 protein homolog	8.78599	1.91207	8.70499	1.56383	8.65349	1.56329	8.18943	2.57882	6.64882	3.46392	7.83916	1.9441	9.38663	3.41919	8.92272	2.43077	8.80534	2.84175	9.29185	3.22691	8.02399	4.65553	8.37548	3.7137	9.01958	2.35415	9.24494	2.41434	8.95107	2.68931	8.53605	3.32346	7.86374	3.43642	8.29571	2.86489
SCEQAM1042G12.g	Others	PB1 domain	9.80595	-2.27847	9.52127	-1.66768	6.90578	0.518276	4.8563	0.738451	4.11605	0.0661985	3.80586	0.53307	7.77029	-6.48404	7.68694	-5.018	4.32517	-0.297018	5.0354	-1.13594	4.06144	-0.0728759	4.13809	0.766806	8.35662	-5.29576	7.37441	-5.95351	5.07384	-1.55941	4.14632	0.40356	4.69088	-0.105513	3.83615	0.373876
SCEQAM1042G12.g	Others	PB1 domain	9.73241	-2.37198	9.72603	-1.6639	6.7978	0.26667	5.22623	1.94329	4.24443	-0.342222	3.83736	0.136019	7.80673	-6.43539	7.90041	-3.93296	4.74792	-0.807189	4.70253	0.111174	3.93648	-0.165269	3.76572	0.0337285	8.22814	-5.58055	7.72062	-5.09413	5.11201	-1.72601	4.41658	0.0838594	4.20773	0.200728	4.09548	-0.564119
SCRFLR1012G08.g	Others	Pentatricopeptide repeat-containing protein	8.35007	-0.709645	8.61286	-1.55968	4.83069	1.29141	5.76749	0.0402068	10.6862	0.312849	10.7613	0.349828	8.60021	0.312613	8.57902	-0.868228	5.16391	0.122428	7.11551	3.10905	12.1851	2.5006	11.7142	2.53838	9.01522	1.09263	9.72502	0.941653	6.8672	4.62764	6.31069	2.75097	11.9909	2.48237	11.6585	2.3133
SCRFLR1012G08.g	Others	Pentatricopeptide repeat-containing protein	8.37587	-0.686468	8.69164	-1.50109	4.57383	1.77753	4.70357	-2.07125	10.7687	0.21777	10.9644	0.533517	8.8006	0.151989	8.82007	-0.754643	4.28648	1.09602	6.93796	3.44115	12.1974	2.58049	11.805	2.45395	9.26795	0.907208	9.80954	0.84553	7.08298	4.20794	5.95505	1.97291	11.9476	2.44928	11.8152	2.38036
SCVPRZ2035C02.g	Others	peroxisome biogenesis protein PEX1	7.71261	-3.14081	8.22709	-1.80484	8.08375	-2.77506	7.91308	-2.8421	8.12855	-2.86765	8.521	-2.34341	10.3205	2.07267	10.1765	2.30613	10.3941	1.89718	10.4331	1.77272	10.7127	1.89752	10.48	2.26236	10.4841	2.27115	10.5736	2.53918	10.5677	2.37757	10.3422	2.36613	10.6578	2.49543	10.8613	2.57848
SCVPRZ2035C02.g	Others	peroxisome biogenesis protein PEX1	7.44779	-3.27781	8.63541	-1.50993	8.11308	-2.55412	8.04702	-2.73444	8.07488	-2.77712	8.38052	-2.4798	10.3118	2.22723	10.2097	2.32157	10.38	2.04866	10.6119	1.77616	10.7641	1.79816	10.7214	2.1388	10.6169	2.25876	10.6174	2.42649	10.5771	2.53573	10.4286	2.40477	10.755	2.52508	10.8493	2.69641
SCSGST1072C04.g	Others	Phospholipid/glycerol acyltransferase family	3.90519	-1.38969	4.06075	-0.0931943	3.70199	-0.132616	4.6375	0.0469116	3.99742	-1.02197	4.44597	-1.71653	7.7345	6.80668	7.86076	6.22621	7.98247	4.818	8.21499	6.39284	7.8794	5.04768	7.7938	5.3112	6.4856	5.13438	5.7192	5.26495	6.28449	4.19361	6.16048	3.6944	7.73497	3.63149	7.12482	4.30827
SCSGST1072C04.g	Others	Phospholipid/glycerol acyltransferase family	4.0409	-1.57446	3.61896	0.239035	3.88572	0.106892	4.01799	0.069878	4.00455	0.0774557	4.69304	-1.22034	8.21325	5.17645	7.26962	6.79992	7.93255	4.7949	7.79114	6.90579	7.47262	5.84475	7.18976	5.57109	6.52041	4.79815	5.69833	5.27804	6.23622	3.84075	6.3373	3.82182	7.52744	2.94367	7.04691	3.92818
SCJLLR1102C07.g	Others	photosystem II reaction center PsbP family protein	5.93278	0.233264	4.4228	0.361109	3.89482	-0.218902	5.37944	-1.41596	12.1244	1.11477	12.0664	0.879483	4.60167	-1.18849	4.14023	-0.133064	4.46489	-0.949937	5.15881	-0.955846	10.0522	-3.28303	8.67536	-4.34127	4.25743	-1.39201	3.55108	-0.0510319	5.04786	1.41916	5.35286	-1.29357	10.2376	-1.71976	10.4837	-1.96084
SCJLLR1102C07.g	Others	photosystem II reaction center PsbP family protein	3.98677	1.25886	4.45826	2.34514	4.27936	1.27658	5.14352	-2.89123	12.0962	1.31553	12.0885	0.69449	3.7866	0.0862017	3.70744	0.110161	4.35278	-1.4012	4.92265	-1.43779	10.2272	-3.04942	9.20443	-4.62569	3.66443	-0.0178613	3.67559	-0.615299	4.49516	0.948447	5.35145	-2.6673	10.2665	-1.84696	10.4649	-2.18129
SCCCLR1080C06.g	Others	Pleckstrin homology (PH) domain-containing protein	12.1154	0.257856	11.0783	0.412045	13.006	-0.0105378	13.0054	0.282777	12.032	0.415644	11.3524	0.564984	12.1382	0.295543	11.6714	0.594009	12.8696	-0.226512	13.0283	-0.0904227	12.3129	0.325027	11.2309	0.642756	7.9203	-8.07038	7.88515	-6.5414	9.70447	-6.57083	9.59523	-6.45247	8.18081	-5.98197	8.11991	-6.59236
SCCCLR1080C06.g	Others	Pleckstrin homology (PH) domain-containing protein	12.1228	0.448918	11.9929	0.317161	13.0038	0.118289	13.143	-0.203331	12.0646	0.434268	12.4167	0.338458	12.1808	0.55548	12.0313	0.393805	13.1553	0.117586	13.197	-0.0784678	12.4293	0.483205	12.2438	0.208202	7.68459	-8.36131	8.3312	-7.19552	9.58626	-6.67181	9.86472	-6.21728	7.73564	-8.39408	8.21011	-7.50419
SCJFRZ2015D05.g	Others	primary amine oxidase	4.55165	0.507203	5.6457	0.0702154	12.8793	0.452784	14.1031	1.38149	14.1065	1.02728	14.4249	0.525922	3.55948	0.0483106	4.1254	-1.12789	10.5715	-4.65807	11.2108	-4.18365	11.6282	-4.25224	12.0875	-3.98838	4.6791	2.22357	4.5931	-1.47691	12.1901	-0.747054	11.9131	-2.74198	12.4252	-2.76226	12.5948	-2.77121
SCJFRZ2015D05.g	Others	primary amine oxidase	4.63676	0.783085	5.23896	-0.762899	12.9633	0.372186	14.1065	1.38282	14.1135	1.0078	14.4524	0.502985	4.14276	-1.18915	3.61273	0.0358895	10.6167	-4.64973	11.219	-4.20506	11.6221	-4.28781	12.196	-3.90531	3.93115	0.790648	4.57518	0.17551	12.1993	-0.749697	11.8529	-2.86939	12.4831	-2.66305	12.6723	-2.67086
SCSGLR1045G11.g	Others	Probable calcium-binding protein CML7	12.7989	-1.16847	12.2435	-1.95052	13.3826	-0.525862	12.6427	-1.60622	12.5725	-0.864659	12.5755	-1.11458	13.5406	0.236983	13.9928	0.283075	14.4296	0.841147	14.0923	0.590828	13.3916	0.130584	12.7726	0.256091	13.9581	0.986178	14.1355	0.247448	14.0582	1.04409	14.5469	1.4238	12.9167	1.03836	13.4916	0.529242
SCSGLR1045G11.g	Others	Probable calcium-binding protein CML7	12.4778	-1.25925	12.2443	-1.7509	12.9059	-0.617335	12.3764	-1.45817	11.9216	-0.839195	11.5612	-1.18257	13.0477	0.496624	12.871	0.218792	13.9351	1.03218	13.6752	0.605977	13.0801	0.183588	12.337	0.215791	13.6116	0.885856	13.6811	0.272357	13.1026	1.05629	13.9153	1.39383	13.0012	0.926006	13.0667	0.504599
SCEQSB1019B09.g	Others	Probable L-ascorbate peroxidase 8, chloroplastic; OsAPx08;	11.4931	0.225001	11.6855	1.22567	10.7027	0.679281	10.8651	1.23956	11.7208	1.00678	12.0087	0.382186	9.78833	-2.37109	9.82111	-1.69194	7.99295	-2.79358	9.56001	-1.33212	10.5695	-1.83095	10.858	-2.29909	10.002	-2.85932	9.80486	-2.35512	9.48633	-1.05713	9.4044	-1.41103	10.0562	-2.6546	10.1583	-2.8841
SCEQSB1019B09.g	Others	Probable L-ascorbate peroxidase 8, chloroplastic; OsAPx08;	11.489	0.307262	11.627	1.07165	10.5564	0.872425	10.8022	0.870089	11.7506	1.11921	12.1771	0.412271	10.2518	-1.92506	10.0499	-1.82161	9.2988	-1.9089	9.75488	-1.39132	10.7083	-1.57171	10.6422	-2.26733	10.0661	-2.68869	9.84093	-2.25511	9.32766	-1.00289	9.36609	-1.60939	9.94665	-2.71682	10.2614	-2.93187
SCCCLR1C04B11.g	Others	Probable LRR receptor-like serine/threonine-protein kinase	9.11996	0.413015	9.23063	0.156635	9.30846	-0.151969	9.42158	-0.179318	10.8713	0.263774	10.9945	0.065207	8.47894	-0.137841	8.70571	-0.585818	9.18992	-0.228384	9.06089	-0.905624	11.138	-0.272233	10.7975	0.253106	6.09603	-4.83269	6.78914	-4.45847	6.95718	-4.74539	7.40933	-3.41324	8.49675	-5.06042	8.69591	-4.34808
SCCCLR1C04B11.g	Others	Probable LRR receptor-like serine/threonine-protein kinase	8.86278	0.530687	9.12736	0.00518565	9.31176	-0.241585	9.42618	0.100554	10.8772	0.176823	10.968	0.0113585	8.61028	-0.473325	8.62502	-0.345786	9.02831	-0.518298	9.11117	-1.04951	10.9926	-0.183028	10.7639	-0.0022137	8.07122	-2.72532	6.66227	-4.50661	6.80889	-4.29911	7.15432	-3.59032	8.15102	-5.70249	8.06269	-5.40709
SCBFST3136C07.g	Others	Profilin-A	7.5466	-0.438447	7.90066	-0.123554	9.87356	-0.368028	10.6692	-2.256	6.5556	-0.430999	6.09946	-1.87104	9.33011	2.68006	9.11739	3.2294	12.2657	1.89906	11.1983	-0.239638	7.44976	1.35794	6.05118	-1.91405	8.90219	2.13793	8.48431	1.17168	11.3638	2.70038	12.7057	2.23416	6.42639	0.333512	6.72221	0.115354
SCBFST3136C07.g	Others	Profilin-A	7.70509	-0.427923	7.75231	-0.267483	9.93194	-0.364274	10.7589	-2.08702	6.27886	-0.138033	6.22715	-1.91255	9.10354	2.99325	9.40869	2.94953	12.2515	1.96679	11.2403	-0.228342	7.70181	1.01873	5.47065	-1.90323	9.05064	2.11351	8.48729	1.20796	11.2486	2.88937	12.9933	2.21755	6.77802	0.174244	7.03716	0.437724
SCSBFL1101G06.g	Others	protein binding protein	3.75281	0.433688	4.47496	-0.850874	5.76422	1.26683	5.2158	-0.76543	7.52388	-1.96613	7.64639	-1.01856	6.51002	5.70243	7.1987	5.25427	8.26901	2.38558	7.56099	4.48454	9.29529	0.564114	8.81957	1.12347	7.18479	5.36104	6.98062	5.461	7.06879	4.77009	7.12549	3.03971	9.32506	1.53517	9.29591	1.63276
SCSBFL1101G06.g	Others	protein binding protein	4.03812	1.22662	5.11133	-0.105604	5.8853	0.721601	5.84163	-0.20346	7.60362	-2.01522	7.76337	-1.9246	6.69141	5.7499	7.20249	4.84721	7.74085	4.34704	7.52613	4.3519	9.17877	0.7191	9.07198	0.992023	7.2452	5.60347	7.28289	4.67471	7.54062	3.72774	6.694	3.71136	8.59381	1.37955	9.34467	1.3961
SCCCRZ2C03G12.g	Others	Protein ROOT HAIR DEFECTIVE 3	11.4156	1.02146	11.5573	0.098908	11.5108	1.48042	11.6087	0.807692	4.75074	0.864335	4.67722	-0.476648	7.11463	-6.48127	7.97829	-6.37855	8.58668	-4.5801	8.27132	-5.87705	4.18448	-0.269191	4.92366	-0.632792	7.40885	-6.8476	8.00414	-6.77985	8.52978	-4.20388	9.34431	-3.67971	4.17684	-0.370586	4.04192	0.456295
SCCCRZ2C03G12.g	Others	Protein ROOT HAIR DEFECTIVE 3	11.4486	1.0098	11.2621	0.026227	11.5181	1.54512	11.8313	0.783671	3.8651	0.115339	4.0831	-0.889551	8.55755	-4.1779	7.84568	-6.0012	8.23228	-5.27494	7.77758	-6.95375	3.64097	-0.0633785	3.51681	-0.336115	7.88965	-6.14878	7.98138	-6.60177	8.59841	-4.04201	9.50242	-3.42168	4.00887	-1.40784	4.16806	-1.11384
SCBGLR1002E05.g	Others	Protein TIFY 10A	14.255	-0.0472626	15.1278	-3.58432	14.4418	0.89365	12.5126	1.525	10.7844	-2.35684	10.8733	-2.5718	12.6902	-3.91147	14.7304	-2.99334	13.1822	-0.140414	13.1235	-0.312858	11.7863	-0.938355	11.9186	-1.04439	14.5194	0.668572	16.1757	-0.0494825	12.2458	-3.55058	12.7231	2.44198	12.1841	-0.54714	12.5654	0.621977
SCBGLR1002E05.g	Others	Protein TIFY 10A	14.3508	0.0266011	14.4504	-2.94669	14.5073	0.983775	12.2106	1.35234	10.7948	-2.36414	10.9764	-2.45431	12.4752	-3.69148	14.5802	-2.80866	13.2179	-0.0575925	13.0764	-0.35163	11.846	-0.883883	11.4355	-1.21639	14.5788	0.696283	16.0075	0.214764	12.2913	-3.50214	12.7034	2.38232	11.5497	-0.469633	12.382	0.514328
SCSBSD1030E08.g	Others	Putative AAA family ATPase L572	5.35799	0.183044	5.99083	1.35464	11.4653	-3.59613	12.7871	-1.63262	11.1686	-0.718438	11.8536	-0.697709	4.87794	-1.90765	5.67143	-0.193134	12.0063	-2.83707	11.234	-4.59305	11.3319	-1.16556	11.5701	-0.940094	5.19149	-0.207407	4.91963	-2.04372	12.1846	-2.04721	11.6316	-3.67699	11.5045	-0.928269	11.9215	-0.214987
SCSBSD1030E08.g	Others	Putative AAA family ATPase L572	5.96377	-0.0151329	6.02025	0.779657	11.51	-3.50453	12.8656	-1.53738	11.2197	-0.822018	11.8368	-0.853743	5.61249	-0.183722	4.84311	-0.714083	11.9359	-2.85244	11.1484	-4.85788	11.4278	-1.19804	11.5127	-1.01688	5.1318	-0.22556	5.58277	-0.477942	11.6734	-1.82511	11.6322	-3.7715	11.2337	-0.851638	11.9906	-0.309523
SCJFRT1010E08.g	Others	putative acyl transferase 6 [Triticum aestivum]	8.1766	-0.244223	9.37773	-2.53463	13.2109	-2.62452	12.3168	-2.53303	9.60552	-0.629373	10.2215	0.0814293	8.56639	0.00100242	9.95799	-0.87003	13.2354	-1.71183	12.8683	-3.03263	10.3984	0.256885	10.4265	0.591117	11.2031	4.41968	11.8774	2.36517	15.0268	1.06409	14.4634	1.87722	10.3674	0.556568	10.8613	1.51291
SCJFRT1010E08.g	Others	putative acyl transferase 6 [Triticum aestivum]	8.18555	-0.214191	9.42423	-2.41864	13.2691	-2.60072	12.3251	-2.51934	9.52217	-0.636206	10.175	-0.0410813	8.59204	0.53735	10.1661	-0.32223	13.1481	-1.62622	12.8728	-3.14364	10.2624	0.239348	10.3869	0.652393	11.1439	4.19953	11.8586	2.37888	15.1178	1.11251	14.3955	1.88131	10.0398	0.336133	10.9462	1.37336
SCJFSB1010E03.g	Others	Putative C-4 methylsterol oxidase	3.12011	-0.146379	3.63997	-0.0403227	3.38357	-0.0658301	5.23976	-2.00828	10.3701	0.889035	9.87401	-0.614863	4.0685	-0.598544	3.54679	-0.0110498	4.61706	-1.5966	4.39694	-0.511153	6.77781	-6.92858	7.09922	-5.57456	3.55654	-0.214732	3.39822	-0.0243884	3.89898	0.0890737	5.43875	-1.49074	7.17137	-5.9929	6.96866	-6.05181
SCJFSB1010E03.g	Others	Putative C-4 methylsterol oxidase	3.12346	-0.224436	3.31051	-0.0732055	3.33169	-0.108151	5.16392	-2.93817	10.5275	0.953397	10.0052	-0.568168	3.58562	0.0490773	3.66324	0.0779836	4.30244	-1.45835	4.55042	-0.964924	6.77876	-7.01041	7.01543	-5.93411	3.56949	0.060931	3.27725	0.0351051	3.95065	0.0315564	5.74476	-1.8044	6.88034	-6.85407	7.13001	-6.00477
SCEZHR1048C09.g	Others	putative cysteine protease	3.4211	-0.35265	4.1229	0.29606	9.50159	-0.917555	10.713	1.79231	11.6821	-4.595	10.0525	-5.35892	5.49826	2.40015	5.90844	3.22976	11.1132	2.95759	8.94581	-1.67649	13.4881	-1.47534	14.8177	0.441988	6.07904	4.08296	5.3623	4.40459	9.98368	0.606692	9.28756	-0.127714	13.5103	-1.56998	13.323	-2.37108
SCEZHR1048C09.g	Others	putative cysteine protease	3.62622	-0.264894	3.88095	-0.147067	9.3126	-1.23967	10.3589	1.64962	11.5559	-4.83695	11.9651	-5.43661	5.10426	2.36797	5.38694	3.11831	11.1338	3.01967	9.22334	-1.51965	13.5378	-1.45116	14.486	0.261585	6.28561	3.57719	5.46524	4.0686	10.0751	0.757315	9.43165	-0.255796	13.3267	-1.6215	13.1388	-2.49864
SCJLAM1063F08.g	Others	putative epoxide hydrolase	10.2939	-1.5133	9.88895	-0.796624	9.17218	0.580662	7.10898	3.14404	6.97599	2.11601	6.99451	1.9854	11.3709	0.919405	11.0257	1.43634	8.74036	2.53259	9.42782	2.30656	7.84909	3.57113	7.57297	4.0544	11.385	1.00034	11.4939	1.77497	8.43465	0.443196	7.42692	5.26715	7.73335	3.17276	7.22532	3.76252
SCJLAM1063F08.g	Others	putative epoxide hydrolase	10.3987	-1.57463	10.1323	-0.956969	9.38985	0.669872	7.70148	2.79847	6.76318	3.29138	6.90237	2.25345	11.9357	0.75716	11.1596	1.32303	9.03712	2.10789	9.64656	2.38826	7.8759	3.97197	7.85534	4.28717	11.8331	0.896932	11.4215	1.57829	9.60804	1.0212	8.00161	4.30324	7.60171	3.94347	7.91613	3.54325
SCJFRZ2013H01.g	Others	Putative glutaredoxin-C5	12.5697	0.887938	12.1294	1.2347	7.84922	3.74088	5.81957	4.89131	3.79023	0.101718	3.49886	0.35734	11.96	-0.21542	11.5991	0.206602	4.85913	1.79066	7.42192	5.5415	3.64649	-0.204316	3.495	0.373264	11.7	-0.793839	11.5994	-0.231564	4.08863	0.0164935	3.89497	0.210197	3.78847	-0.196002	3.46913	0.112361
SCJFRZ2013H01.g	Others	Putative glutaredoxin-C5	12.6277	0.856683	12.324	1.13371	7.79939	4.10494	5.98631	5.33479	3.54016	0.0764884	3.26534	0.145568	12.0214	-0.394874	11.6151	0.325905	4.80226	2.32931	7.13967	6.53114	3.42758	-0.165395	3.42263	0.186192	11.8293	-0.819206	11.6148	-0.22235	3.82834	0.00306715	3.71867	0.061478	3.57491	0.037223	3.29462	0.0517061
SCRURT2007A09.g	Others	putative glutathione S-transferase	3.23678	-0.184438	4.34645	0.168118	3.41022	-0.117042	4.58907	0.330975	5.07973	2.80296	4.96624	1.56262	3.77061	0.0700682	4.03979	0.714725	4.65498	1.56089	4.61519	1.07251	6.96653	4.22909	7.20378	6.52318	3.5662	-0.0174061	3.60022	0.217097	3.90342	-0.0160938	4.02462	0.126139	4.70174	-0.0360179	5.73154	0.580123
SCRURT2007A09.g	Others	putative glutathione S-transferase	3.57428	-0.493727	3.26412	0.168685	3.7986	-0.206707	3.65301	0.296678	5.55899	2.32625	6.20208	1.70458	3.76348	-0.195662	4.92729	-0.73115	4.50695	0.826762	4.65423	0.298298	6.6402	4.80708	6.19164	6.81636	4.02332	-0.0103699	3.44137	0.197004	4.58684	0.130605	4.12669	0.321244	4.12836	0.849325	4.26741	1.63921
SCCCLR1C01E09.g	Others	Putative ribosomal RNA methyltransferase 1	6.96832	-6.65374	7.80734	-6.12084	6.64604	-6.70343	7.75568	-5.6014	6.41248	-5.39671	6.67972	-4.96348	6.91419	-6.597	7.70952	-4.50109	7.04933	-5.53678	7.29431	-6.10328	6.39796	-5.82122	7.88403	-3.05021	10.4496	0.195948	10.5475	0.23801	10.1134	0.647462	9.80596	-0.646418	9.62356	0.356161	9.21916	0.340785
SCCCLR1C01E09.g	Others	Putative ribosomal RNA methyltransferase 1	7.0027	-6.5667	7.51933	-5.71285	6.74671	-6.83489	7.64194	-5.77485	6.61051	-4.75044	6.7043	-5.05343	7.09876	-6.28334	7.8165	-4.50872	7.28272	-5.39627	7.53673	-5.52678	6.53271	-5.63096	6.61136	-4.7168	10.1026	0.210275	10.2878	0.396874	10.0738	0.624264	9.80595	-0.485267	9.45579	0.941521	9.40065	0.509709
SCCCRZ2C01E03.g	Others	RAG1-activating protein 1	12.8843	-0.0520106	12.7732	0.750345	10.454	3.15023	10.6027	2.81594	4.37281	-0.992947	6.26668	0.761185	12.9542	0.183244	12.5453	0.373081	8.80959	-0.370239	10.755	3.30654	4.67315	-2.20642	4.67075	-2.22548	12.842	-0.243744	12.3324	-0.286836	7.90916	-1.38759	7.88587	-2.35029	6.40967	-0.629963	5.3006	-1.16047
SCCCRZ2C01E03.g	Others	RAG1-activating protein 1	12.913	-0.0734203	12.9224	0.845111	10.3404	3.1708	10.6731	3.19139	6.16605	1.73451	5.94715	0.30788	12.7267	0.144549	12.2758	0.948358	6.80169	-1.08688	9.47838	3.64153	4.27751	-1.51892	5.89418	-0.210932	12.1776	-0.215331	12.359	-0.349886	6.247	-3.88404	6.47251	-4.62432	4.64026	-1.59416	5.15184	-1.62679
SCCCLB1025A11.g	Others	Remorin; DNA-binding protein	13.8094	-0.0688433	13.6474	0.95466	10.1977	3.20961	9.80062	3.13854	6.26466	-0.786914	6.35802	-1.09839	13.7518	-0.397598	13.2047	0.603664	8.83643	0.691052	10.8361	4.28021	6.0736	-0.401569	6.02126	-1.1721	13.0432	-1.57173	12.4954	-1.23529	6.15493	-4.65507	6.85827	-2.21979	5.14163	-1.88973	5.51396	-3.23068
SCCCLB1025A11.g	Others	Remorin; DNA-binding protein	13.8153	-0.00558141	13.6828	0.958817	10.2559	2.74184	9.48903	3.30672	6.00896	-0.292339	6.62841	-1.02453	13.9064	-0.455114	13.1447	0.392155	8.67587	0.958495	10.5768	4.48913	6.45416	-1.29016	5.82344	-1.84087	12.9452	-1.56766	12.5381	-1.32228	6.03336	-4.15262	6.79645	-1.76125	5.43097	-2.16836	5.70444	-2.52922
SCEQRT2093D09.g	Others	Replication protein A 70 kDa DNA-binding subunit	10.1323	3.37631	10.2632	4.18432	9.06846	3.07518	8.83483	2.98645	8.28297	3.97647	8.72433	3.55249	6.07295	-4.29456	6.09185	-3.06751	5.73605	-3.01157	5.99086	-2.87538	5.31931	-2.89897	6.48886	-2.45422	8.25498	0.10507	7.11199	-1.1643	9.38566	4.29788	8.99017	4.54714	9.93652	4.81158	9.16749	4.12328
SCEQRT2093D09.g	Others	Replication protein A 70 kDa DNA-binding subunit	10.0031	3.50614	10.2206	4.52977	8.88426	3.32797	8.89984	3.3038	8.43586	3.95052	8.91049	3.21637	6.08179	-4.30851	6.31551	-3.08891	5.75209	-2.84905	5.7531	-2.2777	5.24639	-2.51375	6.37732	-2.37402	7.98983	-0.0524345	7.56595	-0.426964	9.22881	4.45267	9.01123	4.58602	9.48612	5.34834	9.3836	4.15264
SCRFLR1034A11.g	Others	Retinol dehydrogenase 12	3.23293	-0.193302	5.37319	2.59361	4.87595	-3.69137	6.01099	-2.44426	6.49831	-5.78908	6.63598	-5.45085	10.0816	-0.412189	3.74899	0.0316809	5.67341	-2.44599	5.70835	-3.04065	10.7464	1.80461	9.22958	0.887087	6.2888	4.97683	9.5788	1.16327	10.3529	5.89658	9.65587	4.61123	11.8003	5.25513	11.3473	4.98338
SCRFLR1034A11.g	Others	Retinol dehydrogenase 12	3.08409	-0.171231	3.37773	-0.0475798	4.43605	-2.82279	5.53104	-3.14576	6.36639	-5.80316	6.54398	-5.5281	3.5286	0.0408383	3.524	-0.0517327	5.87365	-1.03439	5.57862	-3.10216	10.5364	1.56363	9.07287	0.854735	6.20578	5.04598	6.0166	6.24128	10.3899	5.67774	9.85959	3.64404	11.364	5.26846	11.3965	5.06121
SCRULB2064G08.b	Others	Retrotransposon protein	11.622	0.468791	11.7834	1.00647	10.2303	0.565826	10.8095	0.327507	11.0912	0.966473	11.4965	1.14432	9.94305	-2.77768	9.80987	-2.43462	8.69469	-3.42163	9.49568	-2.42263	9.36882	-3.00775	9.22781	-2.90866	8.91682	-4.56169	9.29034	-3.65475	7.94996	-4.2503	8.45867	-3.75009	8.65108	-4.17131	8.86883	-3.75107
SCRULB2064G08.b	Others	Retrotransposon protein	11.5892	0.448581	11.7391	0.972733	10.5776	0.543143	10.7858	0.313619	11.1217	1.03159	11.3785	1.07051	10.1901	-2.68457	9.84586	-2.31687	8.78406	-3.27202	9.47833	-2.42993	9.43625	-3.07639	9.0394	-3.15592	8.99438	-4.72061	9.22775	-3.72197	7.9226	-3.8542	8.54802	-3.71114	8.58104	-4.08152	8.98487	-3.52619
SCJLRZ1024C09.g	Others	RNase H	14.7359	1.29001	14.7888	1.39289	10.9349	2.24878	10.6303	1.60786	4.87369	-2.54988	5.51869	-3.61981	14.03	-0.780153	13.5957	-1.04762	10.5721	1.75402	11.0629	2.30777	8.65029	3.70652	8.73606	2.88798	14.0057	0.201823	14.1728	0.0340356	11.2336	2.77266	11.2176	3.27905	7.98236	3.43589	8.71723	2.6667
SCJLRZ1024C09.g	Others	RNase H	14.7229	1.22184	14.9004	1.39622	11.1145	2.08126	10.7106	1.62562	5.5062	-2.46731	6.19899	-2.16163	13.7508	-0.720151	13.5904	-0.936963	10.7706	1.75528	11.0273	2.32159	8.82499	3.04677	8.90044	2.81639	14.206	0.161268	14.1632	0.0222005	11.1939	2.95577	11.3764	3.20914	8.45097	2.93856	8.39403	2.77208
SCSBLB1036F05.g	Others	Senescence-associated protein DIN1, putative	6.78165	-0.870875	6.77013	-1.19331	5.62836	2.6504	6.1121	-1.24706	7.93757	3.26118	7.93142	3.92596	5.49992	-3.56375	5.60245	-2.93742	5.6538	0.0256115	5.60867	-2.13597	6.41217	0.0238142	6.39057	1.64809	5.28975	-2.9073	5.68772	-3.22659	4.52009	0.0332322	5.60455	-2.08098	5.2049	-3.0515	4.75382	-0.86229
SCSBLB1036F05.g	Others	Senescence-associated protein DIN1, putative	6.91341	-0.812211	7.06528	-0.772256	5.6683	2.95226	6.53849	0.520794	7.94737	3.47772	7.97193	3.86516	5.37737	-3.66264	5.52713	-3.01859	4.73812	-2.33794	5.47024	-2.79037	6.59427	0.0967906	6.55404	1.74911	5.17867	-3.41229	5.86459	-2.60938	4.75868	-1.59527	5.22781	-2.57491	5.04531	-2.74006	5.09534	-2.47339
SCSGAD1005G01.g	Others	Signal recognition particle 54 kDa protein 2	5.70574	-4.2321	6.81514	-3.45282	6.18896	-5.00641	7.21791	-3.00589	6.88682	-6.17152	7.0571	-5.4528	6.26212	-3.93061	6.9484	-2.54747	6.65341	-4.46959	7.0243	-3.80023	6.89113	-6.23301	6.96228	-3.10294	7.8215	-0.589038	7.4882	-1.64034	7.38438	-3.26645	7.12859	-2.92953	7.33287	-3.86315	6.9148	-4.40093
SCSGAD1005G01.g	Others	Signal recognition particle 54 kDa protein 2	5.83524	-5.08156	6.18778	-4.83615	6.2708	-5.74842	6.66681	-4.82411	7.44784	-4.54367	7.42255	-4.75894	5.83306	-4.3372	6.48025	-3.93619	6.72985	-4.91198	7.09771	-4.84066	7.34609	-5.36555	7.37238	-4.30986	7.65841	-0.120833	7.85946	-1.28839	7.97573	-2.35761	8.03835	-2.01881	8.03303	-3.47363	7.96851	-3.2011
SCCCRZ1004D09.g	Others	small GTP-binding protein	8.22959	1.26468	8.64517	-0.371277	11.6897	-0.466612	12.5363	-2.49926	13.1083	0.0133802	13.2126	0.132218	7.50054	-0.682484	8.19675	-1.02329	11.9041	-2.37306	11.615	-3.36563	12.4283	-2.16799	12.8167	-0.53675	9.83955	3.91409	10.21	2.86552	12.9622	2.17196	13.5307	-0.170794	12.9754	-0.871308	13.3776	0.658788
SCCCRZ1004D09.g	Others	small GTP-binding protein	8.15353	1.38882	8.59532	-0.574819	11.5744	-0.427965	12.328	-2.47093	13.1437	-0.0208372	13.2523	0.0790919	7.28424	-0.712486	8.39621	-1.1072	11.8509	-2.45699	11.5998	-3.44528	12.4354	-2.06553	12.7334	-0.576615	9.93914	3.90346	10.3348	2.72601	12.9169	2.15552	13.4509	-0.274878	12.7995	-0.726835	13.4236	0.666533
SCJLST1027H02.g	Others	TPR repeat-containing protein	7.6725	3.88842	7.44944	3.76411	6.32995	2.17082	5.15894	1.3352	4.88446	1.59872	4.56813	2.06356	4.5162	-1.28579	5.17987	-1.72899	4.198	-0.0763433	4.67615	0.0975385	3.76962	-0.139438	3.84235	0.0656459	7.80664	1.36513	7.30901	2.75324	5.5698	2.37012	4.79523	0.854362	5.27144	2.18653	5.0649	3.36939
SCJLST1027H02.g	Others	TPR repeat-containing protein	6.82063	5.69448	7.74896	3.53102	5.77589	3.82974	5.60694	2.24523	4.84829	2.55202	3.68953	1.13855	4.62254	-1.4255	4.44321	-1.62333	4.07358	-1.06156	4.53936	-0.977659	3.42283	-0.183846	3.47617	0.189578	7.32217	2.70158	7.32545	2.75261	5.22791	2.65725	4.14154	-0.677402	5.22791	3.30836	4.88063	3.73043
SCRUFL1119E04.g	Others	Transcriptional repressor rco-1	10.2993	0.301547	10.3744	-1.30331	10.2156	2.89904	9.73151	4.11679	3.80621	0.0845619	3.53822	0.33557	10.1658	-0.0569703	10.6359	-0.888773	9.56712	3.34825	10.0181	3.62048	5.25747	2.8456	4.05512	0.649461	11.082	1.63672	11.1351	-0.0841139	6.20608	-3.83776	7.77527	1.16662	4.73584	0.777837	4.30105	-0.670387
SCRUFL1119E04.g	Others	Transcriptional repressor rco-1	10.3669	0.388177	10.3671	-1.33728	10.0418	3.10276	9.51131	3.93594	3.80897	0.0947872	4.20016	0.993701	10.1183	-0.110248	10.54	-0.979661	9.52406	3.12221	9.97999	3.84766	5.23625	2.82664	4.78795	0.56665	11.0943	1.55076	11.1318	-0.0345354	6.27575	-3.31378	7.69454	1.20896	3.87309	-0.190625	3.6914	-0.186918
SCCCRT1003D09.g	Others	Transferase family protein	3.8159	-0.211241	5.07062	-0.0996893	4.90916	-0.982671	6.4271	-1.43494	7.90003	-4.35544	7.73436	-2.7206	7.61846	5.1964	7.34694	7.02701	10.2536	5.31783	8.75397	3.3524	12.3756	4.09312	11.1228	6.28143	4.65729	0.951417	5.89127	4.65244	10.0429	6.68626	8.65531	4.3495	11.0588	4.13775	10.8592	4.64748
SCCCRT1003D09.g	Others	Transferase family protein	3.836	-1.27865	4.33252	-1.43143	5.94212	-1.22207	6.70541	-2.12308	8.58648	-4.46387	8.1488	-3.25719	6.76305	5.78656	6.9812	7.06328	10.3596	4.94387	8.96518	3.11056	12.8835	3.20468	11.8611	4.98974	4.61535	1.38102	6.6604	3.46814	10.4362	6.10744	9.86721	2.68763	11.3761	3.06331	11.4247	3.73109
SCSGRT2066F07.g	Others	Transmembrane protein 165; Transmembrane protein TPARL	10.8637	0.555804	11.0595	0.463196	10.4625	0.663212	10.3905	0.220253	9.63578	0.654803	10.0097	0.537366	7.07293	-6.62739	7.83911	-5.69005	7.58809	-4.66904	7.57145	-5.56213	7.2352	-4.56372	6.8792	-5.46119	10.0742	-0.629453	10.4888	-0.771624	9.67027	-0.557081	9.94216	-0.0519499	8.95457	-0.6014	9.36001	-0.640526
SCSGRT2066F07.g	Others	Transmembrane protein 165; Transmembrane protein TPARL	10.8749	0.510873	11.0488	0.545814	10.7851	0.356546	10.5428	0.364291	9.64624	0.72357	9.92181	0.493951	7.44194	-6.73067	7.62947	-5.70246	7.37848	-5.16846	7.23831	-5.48105	6.84286	-5.24115	7.30757	-4.47779	10.1615	-0.66346	10.3577	-0.670513	9.80572	-0.706936	9.92561	0.06419	9.14572	-0.604209	9.39569	-0.826677
SCRUSB1078A08.g	Others	Transposon protein, putative, CACTA, En/Spm sub-class	7.47297	-6.20232	7.57154	-6.47156	6.16194	-6.58814	7.1521	-5.17735	6.53105	-5.44487	7.30433	-5.33293	9.70258	-1.75123	9.60582	-1.30322	8.50842	-1.27329	9.0635	-0.826054	8.81972	-1.79765	8.59081	-2.68932	7.01072	-7.02415	8.10018	-4.433	6.5537	-5.11989	6.89265	-4.87998	6.94143	-5.3216	6.94018	-5.55871
SCRUSB1078A08.g	Others	Transposon protein, putative, CACTA, En/Spm sub-class	6.81672	-7.18783	7.53278	-6.5098	6.38369	-6.26258	9.27524	-1.61691	6.87207	-5.38533	7.57868	-4.52294	9.70946	-1.53908	9.96876	-1.10265	8.71849	-1.5008	9.12179	-1.09079	8.81743	-1.57258	9.09668	-1.60524	7.84351	-5.426	7.19105	-6.25464	6.89414	-4.4303	6.90602	-4.6176	6.62768	-5.41735	7.3149	-5.01484
SCRLSB1040F11.g	Others	Uncharacterized membrane protein	8.85375	2.04652	8.77805	2.77333	8.76843	2.21316	8.86877	1.92003	3.48557	-0.107902	3.28183	0.0305025	8.4348	0.896125	8.0567	0.647644	7.91332	0.584367	8.03897	0.540153	5.56149	4.02368	4.93868	3.3991	5.35017	-4.13751	5.77216	-4.03303	5.54676	-3.40979	6.29625	-2.75589	4.02141	0.224232	3.76417	-0.544811
SCRLSB1040F11.g	Others	Uncharacterized membrane protein	8.97042	1.99871	8.89222	2.417	9.35017	1.45215	8.97268	1.65025	4.12094	-0.465093	3.35164	0.239948	8.24936	0.956056	6.52882	-2.00513	7.83299	0.562021	8.40844	0.304926	5.82898	4.24145	6.08554	2.88247	5.65854	-3.95858	5.91187	-4.09364	6.03396	-3.49014	6.07123	-3.77584	3.39967	-0.0810667	3.70868	0.588549
SCMCST1057F02.g	Others	Uncharacterized protein At4g06744;	10.32	-1.00988	11.9749	-1.54285	12.8116	2.07303	12.1931	2.87171	3.981	0.346447	3.56455	0.272984	10.3924	-0.654963	11.2395	-0.781897	12.2939	1.84378	12.1801	2.31209	3.71471	-0.202943	5.29964	1.32176	11.711	1.62053	11.7698	-0.272085	11.4205	-0.0907958	12.0315	3.20868	5.63989	0.864665	4.19592	-1.01339
SCMCST1057F02.g	Others	Uncharacterized protein At4g06744;	10.279	-1.05593	11.0476	-1.54316	12.8276	2.01347	11.9172	2.66555	3.91218	-0.281972	4.63281	0.294746	10.2436	-0.605294	11.2868	-0.792507	12.2583	1.89669	12.3138	2.14642	3.78728	-0.11039	3.90408	-0.0430303	11.7806	1.44902	11.6064	-0.137271	11.3409	-0.0930737	12.0689	3.33032	4.47042	0.497588	4.08966	0.912159
SCQSLR1090F02.g	Others	Uncharacterized protein At4g15970	7.16202	-1.4542	8.33725	-3.49608	11.8997	-3.14959	11.4849	-2.71902	10.8972	-1.51231	11.2484	-2.39147	7.98124	0.49103	9.30511	-1.43798	12.5825	-0.792745	11.9047	-3.15832	11.8464	-0.096558	11.9983	-0.687991	9.82181	3.3441	10.7247	1.48468	13.2732	-0.022097	12.6558	-0.143187	12.055	0.24555	12.4226	0.124925
SCQSLR1090F02.g	Others	Uncharacterized protein At4g15970	6.96019	-1.5284	8.216	-3.41536	11.6518	-3.1915	11.2393	-2.55331	10.6329	-1.33911	11.2233	-2.28911	7.98198	0.457789	8.68902	-0.677468	12.4593	-0.725281	11.5168	-3.0604	11.7558	-0.17259	11.8814	-0.693306	9.5719	3.02233	10.7439	1.53801	11.6924	-0.384768	12.1383	-0.170485	11.6718	0.347674	12.166	0.114503
SCQSRT1035G12.g	Others	Universal stress protein A-like protein	3.54898	-0.184557	5.69999	0.258447	10.9399	-3.20052	11.0011	-1.39307	5.28807	-1.05052	5.01122	0.164843	4.74012	0.137264	4.14668	0.671553	11.378	-2.47998	10.477	-4.05529	4.82804	-2.46783	6.00947	1.10075	3.66885	-0.0892791	7.3122	0.121622	10.7123	-3.41043	10.6565	-3.49734	5.69818	-0.0858565	4.44188	-1.10849
SCQSRT1035G12.g	Others	Universal stress protein A-like protein	3.66252	0.637882	3.33954	0.0580402	10.9305	-3.14657	11.8371	-1.50043	4.79031	-2.19728	4.39932	-1.45614	3.49634	-0.0190917	4.03461	-0.577373	11.2366	-2.44029	10.612	-4.10445	5.66487	-1.50523	4.40369	-1.32585	3.57537	0.125332	3.65591	-0.340461	10.5418	-3.67221	10.6017	-3.57621	4.76768	-2.47072	4.0523	-1.09477
SCBFAD1090F07.g	Others	WD repeat-containing protein	11.2577	-0.554046	12.0469	-0.353398	10.5412	-0.308651	10.8374	-0.465167	9.74366	-0.421308	9.76986	-0.215276	8.08701	-7.48255	7.93419	-6.85008	7.41481	-6.71975	7.92188	-6.08837	7.228	-6.02397	7.66012	-5.16566	7.45869	-8.17428	7.74332	-7.31408	7.37951	-6.27072	7.66743	-5.44586	7.76358	-5.361	7.14598	-5.42178
SCBFAD1090F07.g	Others	WD repeat-containing protein	11.1296	-0.409098	11.2795	-0.0847508	10.6578	-0.436412	10.5593	-0.222853	9.64886	-0.481081	9.65618	-0.170278	7.52066	-7.62245	7.63963	-6.8621	7.29373	-6.51535	7.58278	-6.34028	6.87408	-6.53723	6.95356	-5.07776	7.44716	-7.60706	7.78495	-7.10702	7.37386	-6.34585	7.49664	-5.80861	6.91061	-6.15627	7.70993	-3.65029
SCJLRT1019G05.g	Others	WD repeat-containing protein	12.5479	0.700289	13.3027	0.426888	12.2905	0.581689	12.7159	0.245429	12.3865	0.768254	12.6199	0.382865	12.1195	-0.445181	12.1225	-0.615715	12.0507	-0.145114	12.0286	-0.940226	12.4035	0.221784	12.8267	-0.33845	11.1179	-2.08908	11.4154	-2.32611	11.0452	-1.50415	10.1372	-2.56139	11.4929	-2.3806	11.2066	-1.91753
SCJLRT1019G05.g	Others	WD repeat-containing protein	12.4371	0.538137	12.6057	0.364655	12.1129	0.529025	12.2424	0.406362	12.2522	0.874197	12.5943	0.255256	11.6773	-0.372828	11.028	-1.28432	11.969	-0.296483	11.7262	-1.11861	12.2929	0.136051	12.2165	-0.333725	10.9401	-2.36899	11.1987	-2.3585	10.9063	-2.03479	11.0239	-1.89199	10.9817	-1.95577	11.1349	-2.1811
SCSGST1072A08.g	Others	WD repeat-containing protein	5.10591	-3.79526	7.08823	-6.97135	8.22721	-5.619	8.29889	-4.71346	7.54328	-4.37131	7.63919	-5.29767	7.65992	1.33336	10.0927	0.0036055	11.2311	1.21469	10.6341	-0.723667	10.8862	1.53284	11.1011	1.56597	10.396	5.84096	11.9919	3.13416	11.4808	1.22068	11.3587	1.902	10.9958	1.81068	11.167	1.95595
SCSGST1072A08.g	Others	WD repeat-containing protein	5.24392	-3.81261	7.27343	-6.61134	8.66622	-5.14353	8.11675	-4.971	7.47886	-4.782	7.04036	-6.48383	7.72464	1.53127	10.137	0.0719476	11.2364	1.22127	10.6737	-0.516776	10.9296	1.51098	11.0961	1.6126	10.5049	5.67866	12.0002	3.12616	11.4787	1.21144	11.2856	1.87418	10.9768	1.78285	11.2139	1.89863
SCJLFL3014G01.g	Oxidative phosphorylation	ATP synthase subunit epsilon, mitochondrial	3.12045	-0.144748	3.55018	-0.0901715	3.42114	-0.066904	4.07018	0.0327798	3.48655	-0.0827027	3.57594	-0.44338	3.79793	0.0870493	3.50599	-0.00839268	3.63462	-0.0380461	4.11959	0.114414	3.43397	-0.107736	3.62782	0.124012	6.82566	6.1037	6.74777	7.74521	7.19442	6.50733	7.16121	7.12231	6.92748	5.84324	6.23759	7.02466
SCJLFL3014G01.g	Oxidative phosphorylation	ATP synthase subunit epsilon, mitochondrial	3.81365	-0.037395	3.81753	0.33776	3.86449	-0.334215	4.08962	0.379535	4.21323	0.0715095	3.87394	0.586189	4.05042	-0.260078	4.11317	0.133495	4.84873	0.930653	4.86795	-0.469649	4.05106	-0.248249	4.41886	-0.171052	7.18823	5.6299	6.82951	7.4863	7.55656	5.98766	7.21898	7.04423	7.01695	5.46506	6.53614	6.49928
SCRLAM1014H10.g	Oxidative phosphorylation	Cytochrome b-c1 complex subunit 6	9.79591	-1.41026	9.81635	-1.73171	9.11332	-1.26472	8.95421	-1.83756	8.34023	-1.12332	8.57117	-1.15576	6.89919	-7.05989	8.00898	-4.62398	7.31161	-4.7684	7.81284	-4.24172	8.14418	-1.98143	7.58949	-2.84398	9.82294	-1.40569	9.98115	-1.12035	8.86837	-0.962607	9.25472	-0.762747	8.47441	-0.72294	8.42232	-1.0028
SCRLAM1014H10.g	Oxidative phosphorylation	Cytochrome b-c1 complex subunit 6	9.64318	-1.58601	9.74476	-1.76321	9.08271	-0.914597	8.8355	-1.71927	8.22177	-0.724034	8.54452	-1.01022	7.50066	-5.87173	7.29098	-6.15548	7.48852	-4.33163	7.11052	-5.63693	8.16239	-1.85715	6.47651	-5.11975	9.72239	-1.61883	9.96649	-1.12971	8.98453	-0.786602	9.22584	-0.628988	8.32821	-0.472051	8.44154	-0.978698
SCACLR1130D01.g	Oxidative phosphorylation	hypothetical protein K09008 hypothetical protein	13.8961	-0.0711351	14.1614	-0.0181942	13.3083	0.206205	13.4272	0.268115	12.7639	0.31304	13.1256	0.393233	12.565	-2.43028	12.6656	-2.40193	11.9222	-2.59138	12.3409	-2.07719	11.7374	-2.5196	11.6439	-2.4715	13.6869	-0.447009	13.952	-0.259033	12.9684	-0.468983	12.8215	-0.404476	12.9704	-0.223518	12.5703	-0.283302
SCACLR1130D01.g	Oxidative phosphorylation	hypothetical protein K09008 hypothetical protein	14.028	-0.0574393	14.1777	-0.036427	13.136	0.127686	13.0603	0.309254	12.8882	0.251004	13.1155	0.367007	12.8531	-2.42368	12.6181	-2.4267	12.0033	-2.60098	12.145	-1.9767	11.7468	-2.56352	11.6917	-2.3026	13.7927	-0.495819	13.8896	-0.318184	12.7558	-0.353672	12.628	-0.336065	12.5336	-0.11162	12.6308	-0.311129
SCVPRZ2038B12.g	Oxidative phosphorylation	NADH dehydrogenase (ubiquinone) Fe-S protein 5	13.7156	-0.352464	13.7614	-0.53758	13.2244	0.314605	13.4154	-0.04387	12.0321	0.06292	11.8635	0.247908	12.3675	-1.71454	13.1309	-1.71619	12.4548	-1.47334	12.9552	-0.856578	11.7887	-0.801848	11.5352	-1.27303	12.4439	-3.02778	12.6703	-2.52873	11.8391	-2.54292	11.899	-2.42719	12.8291	-2.10599	11.2513	-1.62729
SCVPRZ2038B12.g	Oxidative phosphorylation	NADH dehydrogenase (ubiquinone) Fe-S protein 5	13.7684	-0.23501	14.0021	-0.332673	13.325	0.350079	13.2307	-0.0166416	11.8445	0.0759962	12.2432	0.230377	12.9758	-1.77137	13.064	-1.54586	12.3961	-1.30962	12.7286	-0.908587	11.7151	-0.660215	11.685	-0.941832	12.2871	-3.02884	12.706	-2.55275	11.796	-2.62899	11.9994	-2.34048	11.1109	-1.82414	11.1197	-1.5164
SCMCLR1122H07.g	Oxidative phosphorylation	NADH-ubiquinone oxidoreductase subunit; complex I	7.11348	5.34507	6.91449	7.17159	7.47384	5.5624	7.0546	6.68588	8.32237	5.36392	8.31631	6.15571	3.90931	-0.345661	4.19642	0.235816	4.45548	0.0130324	5.14943	-0.716223	5.11454	-1.35728	5.09466	-0.135531	5.32113	-0.530974	4.60998	2.39631	4.71551	0.00455878	4.38069	0.495118	6.08394	0.585499	4.73882	2.1636
SCMCLR1122H07.g	Oxidative phosphorylation	NADH-ubiquinone oxidoreductase subunit; complex I	7.0864	5.55047	7.51833	5.65775	7.1618	6.12442	6.79304	6.8032	8.04311	6.28214	8.22313	6.17145	3.9133	0.113346	3.70112	0.0881822	3.78545	-0.0662464	5.22401	2.06634	4.29629	1.24482	3.82148	-0.598714	4.7281	0.780513	4.77756	1.58565	4.52585	0.906272	3.89102	0.0597499	5.26672	1.28944	4.26094	-0.712168
SCEZLB1005H06.g	Pathogen Resistance	defensin precursor [Saccharum officinarum]	14.0118	0.639523	13.8821	1.09398	11.5156	2.43765	10.0226	2.28171	3.55327	0.0525065	3.32498	0.165719	11.9278	-3.37639	11.7166	-2.92467	7.26922	-3.83767	8.60537	-1.26212	3.47526	-0.146464	3.49409	0.21612	12.0806	-3.16528	12.5484	-1.40334	8.04115	-3.17891	7.88223	-1.5755	3.77936	0.0330465	3.24359	0.01483
SCEZLB1005H06.g	Pathogen Resistance	defensin precursor [Saccharum officinarum]	14.0444	0.611731	13.7751	1.05744	11.4776	2.46168	9.86406	2.11315	3.98266	-0.214139	3.49154	0.126937	12.0358	-3.26425	11.7249	-2.89414	7.5656	-3.33505	9.01978	-0.944601	3.6497	-0.214868	3.38271	-0.0126477	12.0779	-3.25143	12.4774	-1.44281	7.42742	-4.53519	7.12505	-2.56398	3.76834	0.0960186	3.69953	0.263516
SCCCLR1024E01.g	Pathogen Resistance	drought responsive protein 1	4.58226	0.732825	5.08881	2.12931	14.146	-2.57625	15.4179	-0.250178	12.1525	0.48524	13.1468	0.0132095	5.30285	2.84438	5.11998	3.2278	15.2886	0.0479253	13.171	-5.10585	13.0842	1.57802	13.292	0.925171	7.09143	6.21909	6.84772	6.20709	14.578	-1.61693	14.9584	-1.73671	12.1402	1.47553	13.1353	0.344151
SCCCLR1024E01.g	Pathogen Resistance	drought responsive protein 1	5.04212	-0.391494	4.06652	0.936467	14.1261	-2.59941	15.5001	-0.226409	12.2087	0.521009	13.1877	-0.0285006	5.89466	1.72198	6.06011	2.61261	15.3489	-0.0349054	13.3463	-5.13751	13.1428	1.77783	13.5414	0.874431	7.165	6.37557	7.34961	5.4052	14.6846	-1.70105	14.9328	-1.64537	12.5873	1.24422	13.3875	0.35112
SCMCCL6051D02.g	Pathogen Resistance	Fungal elicitor immediate early-responsive gene 1 protein	4.61367	1.53758	5.48652	-2.03352	11.2179	-3.90482	10.5623	-1.31514	12.4335	0.334919	12.625	-0.0113161	5.49908	1.02185	5.65134	-0.632978	10.5727	-3.41983	10.3752	-4.21099	11.6534	-1.7546	11.9726	-1.02922	5.4218	3.60361	7.01378	1.98466	12.2612	-1.62557	11.751	1.47384	11.2509	-2.43364	11.8102	-1.46687
SCMCCL6051D02.g	Pathogen Resistance	Fungal elicitor immediate early-responsive gene 1 protein	4.61055	1.25159	5.74743	-0.515747	11.1342	-3.95148	10.4803	-1.14191	12.3816	0.292601	12.5547	-0.0328438	5.42962	0.626054	5.13487	-1.04038	10.5285	-3.49862	10.2402	-4.43882	11.567	-1.80919	11.8678	-1.09763	6.1242	1.79157	6.69414	2.33105	12.2867	-1.59809	11.7142	1.43592	11.1402	-2.4484	11.9392	-1.29751
SCEQRT3017B02.g	Pathogen Resistance	MLO-like protein	3.61462	-0.394914	3.78632	0.314429	3.83314	-0.324541	4.27367	0.821837	4.20752	0.0643916	3.88231	0.582455	7.38217	3.78467	6.85784	4.97378	6.51189	4.2122	6.82979	4.75077	6.43461	4.39352	6.03509	5.62455	4.12385	-0.0349381	3.98432	0.951913	4.45798	0.0132979	4.24116	0.426025	4.07338	-0.350097	3.92536	0.384725
SCEQRT3017B02.g	Pathogen Resistance	MLO-like protein	4.12849	0.405906	4.41385	-0.215464	4.96436	-2.29854	4.85965	0.0704931	4.42011	-0.374399	4.11673	0.159935	6.45452	5.50312	6.30055	4.5686	5.70163	1.83352	6.34425	2.98252	5.84732	3.15031	5.82136	4.01084	4.23241	-0.321816	3.97384	0.125551	4.36544	0.00224463	4.70624	0.161797	4.55061	0.308069	4.16495	-0.772387
SCBFRT1070C04.g	Pathogen Resistance	NADPH HC toxin reductase (hm1- maize)	10.2144	-0.655322	9.87447	0.0214065	10.1625	-1.69507	10.7575	-2.25328	11.8588	-2.20882	12.3485	-1.63313	10.4235	-0.127202	9.79783	-0.335905	10.7661	-1.19378	11.2835	-0.858903	13.3154	-0.090543	13.0782	-0.531394	8.91923	-2.89658	8.40853	-2.58669	10.7938	0.124881	10.4114	-2.46034	12.106	-2.18982	12.0306	-2.11689
SCBFRT1070C04.g	Pathogen Resistance	NADPH HC toxin reductase (hm1- maize)	10.3542	-0.535082	10.2486	-0.0937666	9.92718	-1.83872	10.9387	-1.94615	11.9896	-2.16738	12.5623	-1.62517	10.7492	-0.186755	10.0853	0.60788	11.0118	-1.20827	11.4791	-1.01113	13.3495	-0.0662234	13.3778	-0.656658	8.65029	-2.85712	8.59462	-2.29045	10.3762	0.262893	10.64	-1.93462	12.1597	-2.25382	12.3299	-2.22083
SCRULB2063B12.g	Pathogen Resistance	NADPH HC toxin reductase (hm1- maize)	9.56971	5.32342	10.0467	6.33794	9.50305	5.14585	9.9259	5.35757	10.8826	6.12425	10.9688	5.8725	8.24345	2.66098	8.85253	2.28045	7.35208	2.7211	7.97562	2.58271	8.08288	0.757684	8.99127	1.56977	7.92765	1.5979	7.64346	1.98098	6.65477	2.59444	6.14727	-0.0643304	9.12141	1.74325	8.1408	0.99077
SCRULB2063B12.g	Pathogen Resistance	NADPH HC toxin reductase (hm1- maize)	9.5288	5.45122	9.7417	6.00873	9.63471	5.32279	9.57887	5.5105	10.8826	6.10994	11.1149	5.60323	8.09173	3.00076	7.86378	3.21755	7.40295	2.66714	8.12874	2.33617	7.96745	1.06618	8.46488	1.51998	7.60333	2.22382	7.45816	2.08126	6.88229	2.34138	5.36754	-1.74282	8.3722	2.07974	8.36393	1.1381
SCRULB2063C02.g	Pathogen Resistance	NB-ARC domain containing protein	8.99412	-0.167351	8.93401	-0.155558	8.49357	-0.30747	8.04396	-3.27205	6.95831	-5.44753	7.23128	-5.37789	7.98976	-1.47696	8.09606	-0.892689	8.06768	-2.34272	8.12725	-2.20824	8.66649	-2.52615	8.80874	-2.24451	7.65917	-2.47782	7.95452	-1.63922	7.93169	-1.29453	7.81201	-3.11265	8.84574	-2.06561	8.26186	-2.76851
SCRULB2063C02.g	Pathogen Resistance	NB-ARC domain containing protein	8.75753	-0.079981	8.74028	-0.288699	8.46479	-0.484563	8.13759	-2.76952	6.85954	-5.57538	7.05413	-5.71787	8.42289	-1.42636	8.2893	-1.07137	7.85583	-2.46902	8.47718	-1.81826	8.50787	-2.84803	8.46758	-2.48299	7.72753	-2.24858	7.82953	-1.95252	8.01144	-0.321073	7.65586	-3.79371	8.86736	-1.88164	8.70897	-2.43774
SCRLFL1014B12.g	Pathogen Resistance	NBS-LRR	5.99599	-5.73653	6.50455	-5.16331	5.89754	-5.83717	6.5777	-4.82324	5.77169	-3.7726	5.8985	-3.55319	10.3265	2.8913	10.1786	2.94431	9.97518	2.33882	10.2005	2.48625	9.03383	2.74877	8.88055	2.89976	10.4021	2.99366	10.7826	3.57076	10.1849	2.89887	10.2552	3.32996	8.75703	2.62765	8.87828	2.95405
SCRLFL1014B12.g	Pathogen Resistance	NBS-LRR	5.9233	-6.17167	6.45093	-5.75615	5.94212	-6.32087	6.43562	-5.23969	5.67815	-4.18508	5.7308	-4.08556	10.494	2.92264	10.2912	3.12531	10.0849	2.25212	10.4038	2.35087	9.17665	2.74991	9.11315	2.90566	10.5935	3.08849	10.8351	3.56218	10.3406	3.17429	10.4429	3.26701	9.06349	2.49747	9.08249	2.96185
SCEPSD1007C11.g	Pathogen Resistance	Pathogenesis-related protein	3.10072	-0.149834	3.52471	-0.0592069	3.361	-0.0640926	3.98545	0.0695691	5.6607	4.18103	5.36294	4.84993	3.68849	0.0660072	3.52352	-0.022381	3.6283	-0.0307189	4.04693	0.11342	4.07619	1.10513	7.83117	9.56025	3.46914	-0.0302947	3.38193	-0.0203144	3.82216	-0.0254327	5.4384	-0.156154	5.05375	2.16506	3.27017	0.0318216
SCEPSD1007C11.g	Pathogen Resistance	Pathogenesis-related protein	3.09898	-0.220268	3.31273	-0.0363749	3.29372	-0.11366	3.87287	0.865621	5.63439	4.13952	5.79765	3.9891	4.23436	-1.03668	3.51942	-0.0598737	3.61093	-0.0549002	3.95631	0.0697332	4.22354	1.33926	7.72728	9.8395	3.49847	0.0981472	3.30404	0.0506211	7.14552	-0.689892	3.68934	0.0687945	4.58554	2.03351	3.29776	0.0482027
SCEQRT1026F05.g	Pathogen Resistance	Probable carboxylesterase 2	8.88679	1.51411	9.1778	0.936379	12.8159	1.80334	13.585	-0.238716	10.7132	1.63703	11.127	0.514082	9.04586	1.70864	8.85481	-0.82058	13.5676	0.872049	12.8593	-1.00513	11.8847	3.0097	11.9539	2.48472	8.80566	1.61719	9.0927	0.935563	12.932	2.20356	13.7523	0.10461	10.6302	1.17863	11.0262	0.519201
SCEQRT1026F05.g	Pathogen Resistance	Probable carboxylesterase 2	8.93153	1.47157	9.10857	0.920384	12.6629	1.821	13.4611	-0.301394	10.6595	1.62235	11.083	0.529683	9.12737	1.62254	9.20996	1.37874	13.4984	0.836423	12.7223	-0.959431	11.7825	2.95496	11.7484	2.41989	8.9312	1.67965	8.99937	1.0615	12.9153	2.21324	13.7404	0.176095	10.502	1.34093	10.8448	0.577888
SCVPLR1028H01.g	Pathogen Resistance	Protease inhibitor	12.1468	0.909379	12.6774	0.892706	8.85565	3.87055	7.01726	4.52687	3.79213	-0.262631	3.69183	0.05503	12.1179	0.999339	12.4927	0.753051	6.83234	4.07995	8.95475	5.41051	3.93426	-0.553096	5.66033	3.65148	11.163	-0.675163	11.7488	-0.315711	4.35687	-0.120106	4.59701	0.164315	4.6895	0.450366	3.8101	0.193464
SCVPLR1028H01.g	Pathogen Resistance	Protease inhibitor	11.8757	0.937008	12.2591	0.845205	8.46125	4.1792	7.0914	3.92156	3.79589	0.128761	3.40412	0.363394	11.9198	0.843648	12.0107	0.693027	7.28858	3.04165	9.07876	4.60368	3.64966	-0.136222	3.28935	0.429498	11.1203	-0.632925	11.6439	-0.336674	5.20927	-1.58216	5.04268	-0.522325	4.14888	0.319378	3.4379	0.0660728
SCVPRT2080B07.g	Pathogen Resistance	Protease inhibitor	11.2028	-0.719959	11.7497	-1.72429	9.32255	3.744	8.25821	3.91923	4.27061	0.0812944	3.90682	0.623391	11.267	-0.296149	11.63	-1.0723	6.25687	1.71375	7.78907	3.81491	4.70625	0.905987	4.96185	0.462776	12.6496	1.88986	12.9494	0.834034	4.71828	0.00223008	5.07139	2.09514	4.33032	-0.0103673	4.77301	0.329404
SCVPRT2080B07.g	Pathogen Resistance	Protease inhibitor	11.2812	-0.670131	11.8231	-1.63245	9.40494	4.14069	8.20953	4.18778	4.38091	0.900568	4.68697	0.729009	11.6722	-0.349363	11.5765	-1.03985	5.88503	1.71205	8.35481	3.65767	4.93125	1.36972	4.97077	0.812806	12.6456	1.83461	12.9302	0.813243	5.43392	0.699039	6.36702	1.84592	3.74461	0.106557	4.36415	0.629798
SCJFRZ3C03F12.g	Pathogen Resistance	Putative disease resistance protein	12.6111	0.0315293	13.3114	0.163545	10.0247	3.19252	9.77762	2.03523	4.30753	-1.62077	6.0034	-1.10579	8.47835	-8.47537	9.7678	-5.67513	6.26389	-4.0003	6.4895	-3.86836	4.69933	-2.4807	5.59649	-1.75319	12.1014	-0.482618	12.3878	-0.847206	8.035	0.893017	8.73795	1.55656	6.42259	0.917248	6.89479	1.24307
SCJFRZ3C03F12.g	Pathogen Resistance	Putative disease resistance protein	10.8489	0.184276	9.56366	-0.122536	8.96781	2.92691	8.43023	1.8471	4.86698	-1.33765	4.11708	0.154659	8.77213	-6.16519	8.08422	-6.1205	5.2244	-1.1008	5.23443	-0.539256	4.28111	-0.371003	4.59395	1.00724	11.4198	-0.540566	10.8197	-0.849771	7.32619	0.604902	7.15124	1.40356	4.6101	0.345375	6.86075	0.343331
SCEZRZ1015C04.g	Pathogen Resistance	Putative NBS-LRR disease resistance protein	12.5538	-1.10012	12.9627	-0.686378	12.2635	-0.610499	12.9582	-0.0756512	13.1023	-0.521006	13.6057	-0.259074	11.4386	-2.41815	11.8073	-2.39879	11.5264	-2.69694	11.5523	-2.63342	11.9324	-3.31288	12.2619	-3.11031	12.1331	-1.98538	12.0647	-1.69453	11.7758	-1.50695	11.7768	-1.71183	13.2239	-1.02855	13.156	-1.06316
SCEZRZ1015C04.g	Pathogen Resistance	Putative NBS-LRR disease resistance protein	12.3166	-1.13515	12.572	-0.88418	12.1912	-0.608356	12.6975	-0.150136	12.9145	-0.402115	13.4343	-0.368037	11.5216	-2.68061	11.4341	-2.61496	11.297	-2.55861	11.4364	-2.75202	11.7822	-3.28357	12.069	-2.94734	11.9712	-1.90609	11.9792	-1.77235	11.7143	-1.42057	11.7421	-1.70097	13.1307	-0.995686	12.8554	-1.15831
SCEZRZ1015F03.g	Pathogen Resistance	Putative NBS-LRR disease resistance protein	9.13226	-7.31317	10.7101	-6.59624	9.83573	-6.34881	8.68325	-5.17285	8.85287	-5.50181	9.09646	-5.3118	9.30755	-6.77714	10.7749	-5.6597	10.6596	-2.6651	9.91931	-4.83697	10.4989	-2.93609	11.1001	-1.76168	12.3365	-0.953106	13.6658	-0.362813	12.0107	-1.73366	11.5883	1.34394	11.2606	-0.774918	11.104	-1.04988
SCEZRZ1015F03.g	Pathogen Resistance	Putative NBS-LRR disease resistance protein	9.19397	-6.9714	10.216	-6.49491	9.69255	-6.41905	7.94524	-6.01777	8.85265	-5.4307	8.93601	-5.57472	9.44965	-6.51302	10.6989	-5.7782	10.4998	-3.05929	9.70374	-5.04988	10.3712	-2.8042	10.5244	-1.7444	12.3103	-1.00058	13.3895	-0.433438	11.9404	-1.63461	11.5974	1.29204	10.9688	-1.07663	11.0284	-1.02777
SCVPFL1069H01.g	Pathogen resistance	Putative NBS-LRR disease resistance protein	13.6008	-0.2557	14.018	-1.01049	13.781	-0.297601	13.5515	-0.31514	13.4922	0.654268	13.6903	0.556738	13.1275	-1.49448	13.5853	-1.72842	12.8645	-1.88768	13.3422	-1.43441	10.9647	-4.42088	11.1985	-4.00288	13.3557	-0.782255	13.8503	-1.41365	13.2363	-1.45608	13.064	-1.34747	11.8782	-2.06039	12.3283	-1.9711
SCVPFL1069H01.g	Pathogen resistance	Putative NBS-LRR disease resistance protein	13.6546	-0.241283	14.2048	-1.12204	13.8225	-0.350876	13.7699	-0.393179	13.2796	0.66105	13.7258	0.543111	13.0219	-1.38144	13.6315	-2.07173	13.0038	-1.80163	13.3995	-1.4787	10.9534	-4.47047	11.4648	-4.03719	13.4934	-0.676809	13.896	-1.51536	13.0179	-1.53719	13.1826	-1.34306	12.1453	-2.1083	12.2506	-2.11441
SCCCLR1C03F08.g	Pathogen Resistance	Receptor Ser/Thr kinase	12.4721	0.263397	12.4553	0.795951	8.73978	4.5012	6.57954	4.97335	6.99399	2.95484	7.94497	1.60024	12.3331	0.0821475	12.1206	0.754894	4.97564	2.35725	9.62044	6.52936	7.79664	3.01437	7.79215	1.54766	12.3866	0.204461	12.3968	0.734418	5.56425	3.05966	4.90586	1.47005	7.38486	2.36657	7.77638	2.10522
SCCCLR1C03F08.g	Pathogen Resistance	Receptor Ser/Thr kinase	12.4636	0.23218	12.4417	0.766593	8.24951	5.2337	6.825	4.13967	7.5032	1.87091	7.92906	2.00426	12.4045	0.168502	12.7656	0.746034	5.73585	1.87625	9.82988	6.02601	8.10471	2.33849	7.82533	1.7941	12.3822	0.216552	12.4135	0.723873	5.60179	1.96429	5.51591	1.81258	7.38776	2.77319	7.91101	2.15535
SCEQRT2098H06.g	Pathogen Resistance	R-gene	5.29327	-3.29817	5.17851	-3.25846	5.04402	-4.21035	5.30388	-3.00637	4.04741	-0.665343	4.56296	-1.73565	7.08305	1.47283	6.84701	1.00896	7.75726	1.56423	8.19424	1.17772	4.70651	-0.0519852	3.62527	0.802961	6.24263	-0.676934	6.43244	-1.54456	6.8371	-0.757504	6.63778	-1.15504	3.61197	-0.129452	5.14826	0.0140724
SCEQRT2098H06.g	Pathogen Resistance	R-gene	4.73637	-3.70162	5.41557	-3.83457	5.1534	-4.54279	5.50044	-3.50607	3.59935	0.0957375	4.23864	-1.49527	6.99743	1.09852	6.77658	1.71786	7.46155	1.72996	8.16631	1.21842	4.31696	-0.431475	3.469	0.240292	5.98146	-1.21555	6.81984	-0.219067	6.95609	-0.909732	6.98284	-0.215953	3.49147	0.00527462	3.83382	-0.599271
SCAGLR1064D07.g	Pathogen Resistance	serine/threonine protein kinase	7.44	-0.86031	7.2394	-0.997532	9.41076	-1.94879	9.91346	-1.19196	10.8091	0.199846	11.1739	-0.0140457	5.56188	-4.11462	5.84283	-3.85835	6.93505	-6.64229	7.34351	-6.51133	7.20925	-7.76077	7.58772	-6.60818	5.38543	-4.0733	5.92435	-4.0909	6.8875	-6.28084	6.37999	-4.16817	7.3822	-6.80745	7.4069	-6.9592
SCAGLR1064D07.g	Pathogen Resistance	serine/threonine protein kinase	7.42211	-0.522208	7.23653	-0.865477	9.34856	-1.78388	9.87862	-1.41006	10.8551	0.154575	11.1597	-0.003104	6.69934	-2.32519	5.79105	-2.80382	7.01503	-6.64062	7.76991	-5.33268	7.18533	-7.54851	7.31936	-6.88002	5.4943	-3.82959	5.72908	-3.81584	7.22314	-5.99559	7.33376	-6.03122	7.07035	-7.57177	7.91562	-5.88411
SCQSRT1035D12.g	Pathogen Resistance	Thaumatin-like protein	3.43686	-0.849131	4.37158	-1.39454	5.71449	1.87123	4.91028	2.23868	8.03855	-3.18508	9.66694	-1.32588	3.55831	0.041751	4.35607	-1.30029	3.68766	-0.0245825	3.99408	0.118232	8.04397	-3.91376	9.74968	-1.08182	4.16786	1.00608	4.46824	-1.64834	3.81322	-0.0126267	4.84784	2.34565	11.3403	3.13484	11.1842	2.20061
SCQSRT1035D12.g	Pathogen Resistance	Thaumatin-like protein	3.14255	-0.240366	4.07152	-1.3124	5.85478	1.43047	4.49031	2.26931	7.81653	-3.67088	9.5738	-1.55158	3.46101	-0.0046142	4.46635	-1.59492	3.68093	-0.0504806	4.29008	-0.530888	7.63671	-4.44053	9.55109	-1.19538	3.91035	0.821847	4.86688	0.0146333	4.33625	0.802997	3.95086	0.682248	11.3138	3.06717	11.3108	2.09857
SCCCLR1022F01.g	Phorphyrin and chlorophyll metabolism	probable chlorophyll(ide) b reductase NYC1, chloroplastic	6.0297	-5.8134	6.10214	-4.59624	6.34947	-6.11691	6.958	-4.85746	8.27807	-7.76816	7.99961	-8.0342	6.62093	-5.5007	6.4472	-4.39319	6.6044	-5.36858	7.01043	-4.76825	7.99365	-9.04065	8.21885	-7.20954	6.22441	-5.596	6.34864	-4.81171	6.53525	-4.83384	7.0962	-4.66902	8.37033	-7.9582	8.29343	-6.92397
SCCCLR1022F01.g	Phorphyrin and chlorophyll metabolism	probable chlorophyll(ide) b reductase NYC1, chloroplastic	6.00133	-6.1215	6.17179	-5.36758	5.99031	-6.19468	6.52012	-5.58019	8.45179	-7.53332	8.52252	-7.11425	6.50229	-5.40422	6.31838	-4.04698	6.49759	-5.65221	6.86379	-5.17416	7.86561	-9.06372	7.9621	-7.84252	6.31298	-5.5964	6.19095	-4.7627	6.46205	-4.84057	6.78112	-4.73467	8.50764	-7.38315	8.32182	-7.29997
SCCCLR2001C04.g	Protein metabolism	18.6 kDa class III heat shock protein (HSP20 family)	12.4427	-4.01134	12.7133	-2.98096	10.4233	-2.43704	10.4935	0.447108	8.67894	-2.53195	10.045	-2.7857	13.7449	-1.66756	12.8887	-2.09657	11.0895	0.215715	12.1945	2.05063	11.041	1.01592	11.9015	0.760943	13.225	-2.5461	13.1868	-1.85021	10.5973	-1.96434	9.65622	-0.674948	10.8536	0.85474	11.3474	-0.0516213
SCCCLR2001C04.g	Protein metabolism	18.6 kDa class III heat shock protein (HSP20 family)	12.6052	-3.94745	12.8925	-2.91911	10.704	-2.29075	10.3371	0.413026	8.73862	-2.80862	10.2474	-2.62397	13.8899	-1.58426	13.0009	-2.07662	11.2149	0.153992	12.2519	1.91836	11.2055	1.09892	12.0118	0.727236	13.297	-2.58271	13.2944	-1.85121	10.5815	-2.30904	9.45597	-0.852268	10.7059	0.97314	11.53	-0.0165549
SCCCLR2001H07.g	Protein metabolism	20 kDa chaperonin, chloroplastic	12.3588	0.751017	12.6912	0.39363	12.6199	0.361858	12.7721	0.382441	14.6555	0.199618	14.9673	0.245068	12.0408	-0.354431	11.7737	-0.74328	12.0751	-1.18283	12.3952	-0.863351	13.5964	-2.43368	13.641	-2.39635	12.0077	-0.216227	12.2179	-0.228724	12.4755	0.0697563	11.853	-1.30652	13.6738	-2.12629	13.7751	-2.13893
SCCCLR2001H07.g	Protein metabolism	20 kDa chaperonin, chloroplastic	12.3148	0.787179	12.6399	0.50527	12.7366	0.301689	12.903	0.437587	14.635	0.139533	14.9572	0.264017	11.7602	-0.296392	11.7681	-0.725838	12.043	-1.13333	12.3273	-0.886052	13.6035	-2.40127	13.5601	-2.43972	11.9384	-0.126218	12.2269	-0.210064	11.6108	-0.307091	11.8968	-1.30545	13.6984	-1.93667	13.579	-2.05134
SCEZRT2021F04.g	Protein metabolism	26S proteasome non-ATPase regulatory subunit	12.5556	0.527347	12.5831	0.893024	11.8962	1.01321	12.145	0.581003	12.3058	0.525357	12.6871	0.331859	11.768	-1.07618	11.3245	-1.0023	10.9122	-1.01722	11.4014	-0.881665	11.5482	-1.60855	11.0714	-2.18812	11.3968	-1.92549	11.2394	-1.61091	10.7959	-1.05542	11.0271	-1.47181	11.1469	-2.48514	11.0982	-2.43719
SCEZRT2021F04.g	Protein metabolism	26S proteasome non-ATPase regulatory subunit	12.546	0.514512	12.5778	0.899808	11.811	0.904249	12.0985	0.375809	12.2766	0.402438	12.6755	0.295869	11.7112	-0.923224	11.7418	-1.1331	10.9583	-0.822935	11.3686	-0.770824	11.5046	-1.66378	11.5036	-2.04563	11.3939	-1.87774	11.3518	-1.49899	10.6917	-1.05849	10.8723	-1.4334	11.1528	-2.13	11.1099	-2.45338
SCJFRZ2030A11.g	Protein metabolism	40S ribosomal protein S13	9.41269	-2.59014	10.1371	-3.20933	9.80639	-3.22267	9.80448	-3.15093	9.04693	-2.63726	9.13556	-3.04863	11.5749	0.849135	11.5272	0.805907	11.0461	0.4185	11.6114	0.53665	11.0543	0.931926	11.2678	0.418696	11.1535	0.801833	11.5556	0.435411	10.932	-0.366308	10.1919	-0.854889	11.1257	0.763866	10.7905	0.429284
SCJFRZ2030A11.g	Protein metabolism	40S ribosomal protein S13	9.48924	-2.75957	9.71461	-3.33808	9.959	-2.94396	9.71312	-2.96066	9.11546	-2.43307	9.29186	-2.82268	11.1897	0.883209	11.4202	0.848025	10.9764	0.405409	11.603	0.439133	11.0968	0.853729	10.8435	0.3815	11.2358	0.758769	11.4883	0.439776	11.076	-0.318243	10.4068	-0.935306	10.7679	0.652929	10.7573	0.400871
SCACLR1127E08.g	Protein metabolism	40S ribosomal protein S5	12.6834	1.15721	16.6409	0.601052	13.3157	0.850488	15.9044	1.60631	13.6129	1.28652	13.1613	1.36725	10.1137	-8.21629	9.72367	-8.3332	8.9935	-7.79901	8.95059	-6.46755	9.48105	-7.42061	11.2669	-8.3334	10.987	-3.97916	11.0031	-3.76604	10.4908	-4.76089	9.67703	-5.44571	12.7816	-5.3836	9.35155	-5.48619
SCACLR1127E08.g	Protein metabolism	40S ribosomal protein S5	13.7387	1.24479	13.934	0.948105	13.6936	0.920042	13.625	1.3875	13.8052	1.20291	13.9637	1.13111	9.05642	-8.51509	9.07166	-8.20761	9.33617	-7.52744	10.0794	-6.50271	9.63081	-7.77499	9.26064	-7.96745	11.0114	-4.12081	11.6828	-3.69847	11.0654	-4.43233	10.4212	-4.54976	10.9837	-4.31961	11.4654	-3.89632
SCEQLB1066D08.g	Protein metabolism	50S ribosomal protein L3, chloroplastic	9.44056	2.20089	9.93025	2.45247	9.38765	2.06212	9.82771	1.66635	13.5601	2.60666	13.4636	2.88566	6.64525	-3.60659	6.88466	-2.5538	6.5545	-3.67801	8.27728	-2.00023	9.85391	-5.12696	9.19067	-6.01587	6.22864	-4.06062	6.82213	-3.43919	6.47864	-3.37919	6.03533	-3.19364	9.17272	-6.7679	9.29258	-5.39185
SCEQLB1066D08.g	Protein metabolism	50S ribosomal protein L3, chloroplastic	9.30269	1.88739	9.49441	2.08177	9.47276	1.92129	9.84157	1.17451	13.4107	2.64164	13.5277	2.82086	6.92565	-2.65047	6.75803	-2.49419	7.08271	-2.41254	7.60356	-2.93187	9.49165	-5.3875	9.0843	-5.58947	6.00274	-4.43148	6.29245	-4.23971	6.41999	-4.01969	7.41025	-3.33526	9.11036	-6.43427	8.59762	-6.57923
SCVPLR1049H03.g	Protein metabolism	60S acidic ribosomal protein P2B	8.17734	3.12335	8.28263	3.78084	10.1074	0.595617	10.2171	2.21354	10.7673	1.07593	11.3393	2.68284	9.06856	4.15427	8.97388	4.8261	10.6143	2.18796	10.557	2.27889	11.698	1.87655	11.0976	2.92785	8.44022	4.25647	9.08037	5.02165	10.6413	2.25517	10.2382	2.45198	11.2169	2.01488	11.3738	2.66225
SCVPLR1049H03.g	Protein metabolism	60S acidic ribosomal protein P2B	7.89867	3.82734	8.26954	3.68884	10.2442	0.871535	10.5496	1.83455	10.9172	1.05364	11.3087	2.60697	9.31187	3.34179	8.64453	5.49998	10.6381	2.2111	10.6683	2.30164	11.6511	2.05448	11.3018	2.84857	8.57775	4.36131	9.16609	4.87663	10.3595	2.08076	10.4404	2.3329	11.3006	1.92006	11.2423	2.60263
SCEQLR1091A10.g	Protein metabolism	60S Ribosomal protein L23	12.9282	0.538362	13.0423	-0.051856	12.2967	1.08658	12.2672	0.637395	11.9018	0.689392	12.4368	0.607813	11.8593	-1.97349	11.7571	-2.11334	10.9637	-1.84959	11.4641	-1.54681	11.408	-1.52558	11.2449	-1.77563	9.34557	-6.45439	9.83001	-6.07684	8.92268	-5.77107	9.71161	-4.31175	7.70159	-8.33671	8.89062	-6.25607
SCEQLR1091A10.g	Protein metabolism	60S Ribosomal protein L23	12.8556	0.501328	12.9054	-0.0461079	12.2873	0.949922	12.241	0.618077	12.1766	0.666447	12.422	0.560678	11.7299	-1.97675	11.6688	-2.0948	10.9413	-1.83813	11.3388	-1.49829	11.323	-1.55609	10.9917	-1.78607	9.41221	-6.54273	9.71836	-6.17825	8.71362	-5.48103	9.49507	-4.54856	7.66858	-8.44044	9.15855	-5.50977
SCCCLR1076C11.g	Protein metabolism	60S ribosomal protein L31	12.6389	1.02009	12.7093	0.503531	11.9346	0.894079	11.5309	1.12207	11.9267	1.06263	12.1695	0.666267	10.5978	-2.95519	10.8255	-3.01666	9.99366	-2.82703	10.2934	-2.224	10.3608	-2.56771	10.2457	-2.65349	11.4941	-0.590859	12.2818	-0.421116	10.9274	-1.08095	10.2686	-0.872084	11.0944	-0.349911	11.3632	-0.47989
SCCCLR1076C11.g	Protein metabolism	60S ribosomal protein L31	12.4543	1.02344	12.6638	0.4585	12.0383	0.974996	11.731	1.24263	11.8114	1.04369	12.0659	0.673546	10.4704	-2.92936	10.6655	-2.97123	9.91268	-2.72039	10.3889	-2.24353	10.2113	-2.7482	10.0893	-2.89612	11.6886	-0.573042	12.2355	-0.403941	11.0106	-0.996026	10.4513	-0.864383	11.2254	-0.230501	11.3021	-0.53502
SCCCRT2004G03.g	Protein metabolism	70 kDa peptidyl-prolyl isomerase	11.3129	1.70033	11.5716	1.74537	12.3614	1.01278	12.723	1.23329	10.5036	1.6698	10.6868	1.64347	7.54508	-5.72317	8.03822	-4.73425	8.53706	-6.5395	9.35608	-5.39641	7.38218	-5.14751	7.27882	-4.86265	6.97017	-6.82458	7.32595	-6.28226	8.81571	-5.6102	9.35415	-4.89956	7.11197	-5.72763	7.42413	-4.6307
SCCCRT2004G03.g	Protein metabolism	70 kDa peptidyl-prolyl isomerase	11.3599	1.73484	11.4198	1.50855	12.318	1.09748	12.5861	0.924255	10.4692	1.77273	10.8094	1.54422	7.12512	-6.44945	7.62977	-4.93073	8.79339	-6.23336	8.76604	-6.65317	7.1797	-5.36324	7.20379	-5.23155	7.20083	-6.28942	8.10612	-4.80366	8.72583	-6.11015	9.34821	-4.84288	6.63789	-6.53533	7.43785	-4.86262
SCRUFL3065E09.g	Protein metabolism	70 kDa peptidyl-prolyl isomerase	7.814	-1.13488	6.88773	-0.0855875	7.53281	-1.20141	6.02661	-1.17271	6.41693	-1.20884	5.59691	-2.34051	9.85486	2.70579	9.40913	3.13185	9.26725	2.86601	9.80114	3.16949	9.09116	4.03172	7.02274	4.64139	10.246	3.25588	10.1114	3.43701	9.65296	3.32725	7.10328	5.09637	7.77306	4.97365	9.0992	4.66712
SCRUFL3065E09.g	Protein metabolism	70 kDa peptidyl-prolyl isomerase	7.81528	-1.05073	8.13834	-0.413272	7.17232	-1.30951	6.63027	-1.75777	5.64924	-2.43487	3.96728	0.587795	9.56073	2.61385	8.97543	3.15905	7.60956	2.35126	9.37526	3.47243	9.2709	3.62128	8.88837	4.72968	10.0881	3.41619	9.95984	3.57857	9.2732	3.31236	9.48209	3.77302	8.99165	4.05198	8.90362	4.91358
SCJLLR1054G06.g	Protein metabolism	Aminopeptidase N; Alpha-aminoacylpeptide hydrolase	13.5874	-0.0248755	13.7063	-0.155171	13.6946	0.126959	13.8127	0.161926	14.4185	0.902591	14.7265	0.100809	12.3862	-2.30999	12.4964	-2.27655	12.4772	-2.46504	12.7004	-2.58182	13.2082	-1.86559	13.2652	-2.69321	12.7809	-1.67514	12.524	-1.86143	13.1536	-0.818601	12.9716	-1.46412	13.8185	-0.527552	13.782	-1.16752
SCJLLR1054G06.g	Protein metabolism	Aminopeptidase N; Alpha-aminoacylpeptide hydrolase	13.5495	-0.0239471	13.6271	-0.0467905	13.6678	0.181049	13.6658	0.0974334	14.4112	0.910706	14.7678	0.121985	12.4934	-2.35642	12.5014	-2.3225	12.4424	-2.45258	12.6978	-2.51674	13.1885	-1.81242	13.2249	-2.55392	12.7485	-1.70508	12.7304	-1.86671	13.1657	-0.777275	12.81	-1.62943	13.6851	-0.621604	13.859	-1.18169
SCBGLR1097G03.g	Protein metabolism	Aspartic proteinase nepenthesin-2	11.8463	-0.439321	12.8246	-0.544777	13.2918	1.61908	12.8754	1.23043	8.78627	-2.58697	9.37739	-0.804289	9.08185	-6.07717	10.2987	-5.02617	9.33911	-5.82525	9.90237	-5.09243	7.61339	-5.6839	7.12081	-5.04822	9.0525	-6.0519	10.6992	-5.03091	9.44013	-5.64586	9.33337	-4.71777	7.37578	-6.13908	6.80085	-5.76891
SCBGLR1097G03.g	Protein metabolism	Aspartic proteinase nepenthesin-2	11.9122	-0.42532	12.8006	-0.54385	13.2318	1.62579	12.6913	1.165	8.93072	-2.69939	9.58199	-0.594134	9.27587	-5.82757	10.3241	-4.87629	9.3967	-5.67768	9.65742	-5.27221	7.71651	-5.2934	6.83333	-5.27882	9.02766	-6.29067	10.6367	-4.94213	9.53466	-5.56992	9.58507	-4.32801	6.86691	-5.80738	7.55112	-4.38365
SCJFLR1013A04.g	Protein metabolism	Bowman-Birk type trypsin inhibitor	14.809	-1.73815	14.9685	-1.52193	9.127	4.34445	7.48913	5.59189	3.67511	0.093106	3.42598	0.531751	13.4497	-4.4225	13.552	-3.8809	5.02709	2.65042	8.55614	5.75586	6.37794	-0.235312	3.3102	0.196639	13.833	-3.85715	14.2336	-2.80342	4.66257	-1.21433	3.65668	0.055783	3.38981	-0.0122222	3.42051	0.11494
SCJFLR1013A04.g	Protein metabolism	Bowman-Birk type trypsin inhibitor	14.7885	-1.73774	14.8979	-1.52093	8.90365	5.03005	7.56452	5.39169	3.6752	0.119344	3.28241	0.214699	13.4451	-4.44736	13.4288	-3.78837	5.51893	0.928109	9.18426	4.40001	3.50407	-0.142661	3.2734	0.227166	13.8379	-3.84512	14.2453	-2.77462	4.63602	-1.05431	3.67754	0.0945739	3.37322	-0.0481046	3.36956	0.0720486
SCACLR2022C02.g	Protein metabolism	BTB/POZ domain-containing protein	12.1482	-0.203674	12.3919	-0.615799	12.8159	-0.929967	13.0151	-0.531482	11.8158	-0.129268	12.2794	-0.0199004	11.478	-1.77725	11.3751	-2.27538	12.0409	-2.26933	12.1007	-2.68603	11.1539	-2.08344	11.2061	-2.0368	11.2655	-1.8085	11.7379	-1.86282	11.9758	-2.38124	11.9154	-2.14022	11.2061	-1.89349	11.302	-1.8219
SCACLR2022C02.g	Protein metabolism	BTB/POZ domain-containing protein	12.1089	-0.149883	12.2141	-0.793119	12.798	-0.841201	12.8551	-0.563544	11.8079	-0.169569	12.2235	-0.0633946	11.1544	-1.76286	9.93161	-3.32767	11.9424	-2.29542	11.8711	-2.83984	11.1962	-1.90187	10.9769	-2.00001	11.2893	-1.8516	11.7169	-1.8791	12.0385	-2.41124	12.0052	-2.17692	11.1246	-1.77035	11.0817	-1.82521
SCAGSB1086G11.g	Protein metabolism	Chaperone protein	10.4384	1.63773	10.7159	2.1561	10.6314	1.34065	10.793	1.75095	11.855	1.54205	11.9438	1.42371	10.4865	1.65144	10.1077	1.55903	10.3745	1.81045	10.7671	1.55627	12.3779	1.84277	11.968	1.56202	9.63867	0.210756	9.63415	0.263177	10.1339	0.999965	9.73278	0.293352	11.5337	0.595079	11.5102	0.643033
SCAGSB1086G11.g	Protein metabolism	Chaperone protein	10.3966	1.70666	10.6375	2.06356	10.3777	1.58803	10.4769	1.72976	11.763	1.51429	11.9434	1.36258	10.4795	1.77736	10.2491	1.75332	10.4389	1.66226	10.6715	1.50669	12.3223	1.88632	11.8674	1.5059	9.50045	0.495038	9.74718	0.355323	9.87068	0.799046	9.59952	0.386636	11.4149	0.832657	11.5898	0.585151
SCEQRT1025E03.g	Protein metabolism	Cysteine proteinase inhibitor	12.3797	-0.197696	13.227	-1.92676	13.9858	0.0413744	13.6077	0.165844	15.3935	0.524154	15.3417	-0.0969199	11.3118	-2.33563	12.0993	-3.51291	12.6739	-1.78745	12.6667	-2.55895	15.1304	-0.655536	15.1545	-0.233544	12.199	-0.276613	13.6927	-0.685397	13.7615	-0.425473	13.1057	-0.834695	15.0329	-0.721186	14.9694	-0.786474
SCEQRT1025E03.g	Protein metabolism	Cysteine proteinase inhibitor	12.3409	-0.162638	13.2706	-1.98292	13.8793	0.0493047	13.4077	0.0530486	15.3268	0.502136	15.3476	-0.143091	11.1725	-2.22658	11.1985	-4.15859	12.7217	-1.74332	12.6353	-2.4208	15.1053	-0.592674	15.3084	-0.285535	12.2973	-0.0921486	13.6968	-0.729042	13.6392	-0.329913	13.0055	-0.84695	14.9762	-0.610395	14.943	-0.879683
SCCCRZ2004B11.g	Protein metabolism	E3 UFM1-protein ligase 1 homolog	9.93445	-3.50379	10.1824	-2.6447	8.85547	-2.92826	9.02164	-3.30398	8.60202	-3.62131	8.76321	-4.28644	12.1411	0.617468	11.5761	1.04123	11.2421	1.52165	11.5388	1.72538	10.7216	0.643611	10.7321	-0.0157488	9.8334	-4.03169	9.96882	-2.79073	8.23378	-3.43497	8.98766	-2.6794	8.85626	-2.68039	9.37954	-2.67517
SCCCRZ2004B11.g	Protein metabolism	E3 UFM1-protein ligase 1 homolog	9.87145	-3.49956	10.001	-2.74346	8.82272	-2.98026	9.73906	-1.93751	8.59112	-2.99918	8.92931	-4.02393	11.9217	0.671578	11.2773	0.897078	11.0867	1.43399	11.3932	1.6723	10.7478	0.526463	10.6481	-0.0920637	9.60884	-3.99143	9.92605	-2.95503	8.37815	-3.28687	8.94504	-2.53793	8.77822	-2.74245	9.18489	-2.99047
SCEZRZ1013H01.g	Protein metabolism	Elongation factor 1-alpha (Elongation factor Tu)	7.80534	-9.95709	9.39769	-8.42438	8.64786	-9.85686	8.61314	-9.66313	10.3151	-6.36608	9.00685	-9.4776	13.5346	1.60339	14.0392	1.38301	14.0421	1.94158	14.1289	1.41681	14.9792	2.29419	14.6359	2.07295	13.8028	2.2475	14.2701	1.54381	14.1352	1.79943	13.7163	1.03766	14.6602	2.11994	14.5116	1.88053
SCEZRZ1013H01.g	Protein metabolism	Elongation factor 1-alpha (Elongation factor Tu)	7.83183	-9.84373	9.37629	-8.22558	8.1136	-10.4179	8.43427	-9.4061	8.76894	-9.24681	8.83559	-9.73472	13.7301	1.63568	14.0384	1.31089	13.9982	1.94701	14.0383	1.48066	14.9126	2.34073	14.5222	2.01487	13.7887	2.29875	14.2268	1.52782	13.6184	1.69779	13.6587	0.981747	14.507	2.0441	14.7109	1.83166
SCVPLB1020E07.g	Protein metabolism	Elongation factor 1-alpha (Elongation factor Tu)	12.7297	-6.87383	13.226	-5.37464	12.7918	-6.70658	13.3318	-5.63498	12.5044	-6.71577	13.1054	-5.34056	16.1832	0.16852	16.3186	0.850533	15.9761	0.202717	16.3333	1.00609	16.0439	0.0182633	16.2337	1.15371	15.9715	-0.0620994	16.4366	0.870197	16.165	0.14917	15.8508	-0.246159	16.3311	0.922731	16.4107	0.590723
SCVPLB1020E07.g	Protein metabolism	Elongation factor 1-alpha (Elongation factor Tu)	12.6652	-6.97932	13.1804	-5.15294	13.057	-6.65161	13.4087	-5.63032	12.5146	-6.63521	13.0565	-5.25913	15.8521	-0.164574	16.404	0.859617	16.016	0.308582	16.3981	0.898127	16.0796	0.157872	16.3046	1.21325	16.0108	0.269065	16.3877	0.95359	16.3147	0.265741	16.0395	-0.229736	16.1837	0.514165	16.2159	0.661687
SCEQRT1030G04.g	Protein metabolism	Elongation factor 2	12.5931	-2.08252	13.0776	-2.14271	12.8876	-2.32046	12.8703	-2.1293	12.8089	-1.82102	12.8756	-1.75148	14.0647	0.26905	13.7293	0.351377	13.9007	0.0403234	14.1242	0.253081	14.1644	0.490579	14.1478	0.712416	14.227	1.57206	14.4842	1.69896	14.6609	1.45127	14.0131	1.01161	14.9378	1.62177	14.436	1.70041
SCEQRT1030G04.g	Protein metabolism	Elongation factor 2	12.4174	-2.0055	13.0539	-1.95889	12.8218	-2.43464	13.0723	-1.84685	12.6792	-1.85827	12.8396	-1.73931	13.854	0.323979	13.7314	0.42333	13.7896	-0.0346312	14.1099	0.182586	14.1508	0.462241	14.0176	0.597075	14.0709	1.63351	14.4162	1.78444	14.583	1.44155	14.2392	0.998445	14.7237	1.57089	14.4868	1.76883
SCACLR2022B02.g	Protein metabolism	Eukaryotic peptide chain release factor GTP-binding subunit	9.80103	-8.27422	10.5374	-6.82375	9.1414	-8.52521	9.7584	-7.20398	8.82293	-8.03224	9.44094	-7.39523	10.1336	-7.79208	10.2654	-6.87099	8.90938	-8.4922	10.0674	-6.88017	8.87474	-8.51156	9.19618	-7.4709	9.84968	-8.2987	10.6078	-6.62711	9.37606	-7.62179	9.55542	-6.93511	8.70254	-8.65952	9.63255	-6.74279
SCACLR2022B02.g	Protein metabolism	Eukaryotic peptide chain release factor GTP-binding subunit	9.94223	-8.20855	10.6366	-7.05914	9.27222	-8.57154	9.76988	-7.54793	8.98967	-8.05476	9.92585	-6.50798	9.72376	-7.86469	10.537	-6.72159	9.64351	-7.27098	10.2706	-6.55044	9.05261	-8.41115	9.75194	-6.63462	9.90653	-8.47516	10.4295	-6.74582	9.74566	-7.09227	10.134	-6.0889	9.1463	-8.18203	9.61202	-7.00753
SCAGSD2043H11.g	Protein metabolism	GrpE2 [Saccharum hybrid cultivar]	10.8882	0.193349	10.9651	-0.143327	10.5749	-0.134022	10.2728	-0.367529	10.5114	0.331503	10.6031	0.398847	12.1791	2.65608	11.7652	2.03581	11.4124	1.87581	12.0207	2.39413	11.3139	1.40173	11.0368	1.54997	11.3348	0.953143	11.4225	0.935714	11.0534	0.895917	10.678	0.807636	10.5791	0.845396	10.7839	0.757338
SCAGSD2043H11.g	Protein metabolism	GrpE2 [Saccharum hybrid cultivar]	10.8869	0.184668	10.8481	-0.110879	10.3949	-0.157486	10.2539	-0.413323	10.4687	0.320294	10.7364	0.280158	12.1421	2.52551	12.1651	2.13865	11.3854	1.87649	11.9734	2.38749	11.3129	1.43321	11.1293	1.5076	11.3747	0.98884	11.5211	0.89079	10.8741	0.768064	10.7228	0.71734	10.6453	0.968446	10.6412	0.613123
SCCCRZ3003F07.g	Protein metabolism	Heat shock protein 81-3 (HSP90 family)	12.7701	-0.602995	13.1134	-0.439239	12.269	-0.844127	12.276	-0.179539	11.2767	-0.284428	11.452	-0.859698	14.2904	2.55472	14.0655	2.3468	13.1968	1.90818	13.9047	2.78974	13.1249	2.49789	13.1279	2.78899	14.085	2.07616	14.0687	1.93178	13.1714	0.940627	12.5699	0.622451	12.9871	2.51366	12.873	2.36124
SCCCRZ3003F07.g	Protein metabolism	Heat shock protein 81-3 (HSP90 family)	12.6896	-0.568241	12.9735	-0.405998	12.1667	-0.815375	12.0679	-0.23454	11.302	-0.332128	11.4533	-0.900498	13.9355	2.49296	13.7427	1.98282	13.2624	1.86712	13.8054	2.74627	13.0477	2.58016	13.0213	2.71862	14.0251	2.0155	14.0709	1.86798	12.918	0.97094	12.46	0.698705	12.7428	2.48876	12.8271	2.15082
SCEZRZ1014E09.g	Protein metabolism	heat shock protein, HSP20 family	11.0602	-2.01395	11.6246	-1.93838	14.3115	-0.901001	14.179	0.310022	13.8764	-1.25046	14.0987	-0.616919	12.0783	0.0647638	12.2902	0.0723978	14.3558	0.0517053	14.14	-0.537495	13.7407	-1.81938	14.3764	-0.384595	12.0543	-0.0900753	11.9099	-1.0473	14.5386	0.289111	13.8095	-0.478869	14.1111	-1.30469	13.9307	-0.759425
SCEZRZ1014E09.g	Protein metabolism	heat shock protein, HSP20 family	11.0271	-2.09968	11.423	-2.0958	14.0119	-0.861752	13.7569	0.35067	13.7078	-1.14554	13.9669	-0.610847	12.0311	0.0966892	11.8143	-0.0384729	12.7515	0.0892777	13.9517	-0.586378	13.7268	-1.7957	13.8811	-0.652068	11.8533	-0.0251648	11.9074	-0.92928	14.6253	0.366532	13.5023	-0.562486	13.8506	-1.10995	13.7485	-0.757621
SCEZAD1078B12.g	Protein metabolism	HSP70	9.75035	0.419826	9.90757	0.538124	9.68283	0.234727	9.94195	0.352225	11.28	0.1305	11.5775	0.667633	9.06523	-1.06425	9.06862	-0.838696	9.47139	-0.247283	9.39707	-0.761048	11.0212	-0.885182	10.4242	-1.03067	7.18847	-4.78942	6.951	-5.36018	6.69767	-5.33056	6.8664	-5.25417	8.29136	-5.95624	8.4445	-5.18458
SCEZAD1078B12.g	Protein metabolism	HSP70	9.76247	0.315523	10.0307	0.611216	9.77963	0.3531	10.1137	0.605798	11.2989	0.258505	11.6047	0.697568	9.1544	-0.778528	9.12969	-0.51209	9.5091	-0.366725	9.72839	-0.596862	11.0212	-1.03927	10.8687	-0.880465	6.68596	-5.82274	7.35963	-4.32004	6.61904	-5.42705	7.14396	-4.88774	8.25502	-6.56404	8.31851	-5.26377
SCAGLR1021B12.g	Protein metabolism	Methionine aminopeptidase	11.7402	-0.591526	12.0528	-0.791964	11.2457	-0.993812	11.3144	-1.12488	10.7232	-1.02618	10.8375	-1.2168	9.95342	-3.9784	10.0481	-4.16106	9.67771	-3.67049	9.9928	-4.0035	9.7851	-3.54238	9.02254	-4.2539	11.4168	-0.949835	11.8635	-1.18428	11.2247	-0.595864	11.2614	-0.748	10.8273	-0.422408	10.9014	-0.75085
SCAGLR1021B12.g	Protein metabolism	Methionine aminopeptidase	11.6722	-0.561305	11.9359	-0.800735	11.2118	-1.06041	11.1189	-1.03983	10.57	-0.880786	10.6922	-1.17906	10.0227	-4.28868	10.2801	-3.7781	9.69571	-3.84786	9.98719	-3.96557	9.75557	-3.35625	9.05109	-3.97515	11.4925	-1.13218	11.7207	-1.26927	11.3529	-0.683799	11.2889	-0.684838	10.8929	-0.395571	11.0263	-0.663956
SCJLLR2013A06.g	Protein metabolism	Palmitoyl-protein thioesterase	13.4306	0.0107893	13.3538	0.284007	12.0333	0.816804	11.876	0.289136	11.6632	0.480474	11.9655	0.363493	13.0285	-0.776503	12.7996	-0.842195	11.7257	0.384309	11.9265	0.168944	11.6437	-0.0896652	11.284	-0.594369	12.4371	-2.10814	12.2186	-2.1365	11.198	-0.751493	11.2364	-0.794891	10.4238	-1.81482	10.4479	-2.14488
SCJLLR2013A06.g	Protein metabolism	Palmitoyl-protein thioesterase	13.4586	0.00255923	13.4663	0.304389	12.3251	0.853127	12.1567	0.330818	11.779	0.461042	12.0733	0.351065	13.0403	-0.708254	12.8658	-0.83648	11.8198	0.325805	12.1661	0.213313	11.701	-0.0414439	11.3214	-0.612903	12.5166	-2.04799	12.1895	-2.08241	11.3399	-0.739038	11.4119	-0.888052	10.558	-1.88885	10.63	-1.95207
SCCCRT2001D10.g	Protein metabolism	Probable phenylalanyl-tRNA synthetase beta chain	12.4519	0.0220077	12.4313	0.036483	11.9576	-0.377728	11.9744	-0.169941	11.874	0.0796091	12.1615	-0.067141	10.8725	-3.11758	10.8295	-2.86991	10.3913	-3.47532	10.7944	-3.0544	10.6321	-2.83515	10.4921	-2.72703	11.2022	-2.61767	11.3297	-2.48753	10.8336	-2.318	10.5885	-2.76143	10.6523	-2.1802	10.8148	-2.12672
SCCCRT2001D10.g	Protein metabolism	Probable phenylalanyl-tRNA synthetase beta chain	12.501	0.00620635	12.5153	-0.0166226	12.1265	-0.308166	12.2572	-0.0722842	11.9443	0.0748235	12.211	-0.0501943	10.7461	-3.15256	10.4443	-3.24205	10.3698	-3.53979	10.8288	-3.38373	10.7543	-2.76667	10.5533	-2.86065	11.216	-2.66989	11.4241	-2.44968	11.0153	-2.43063	10.8127	-2.72382	10.7403	-2.16915	10.8687	-2.19441
SCVPLR1006D02.g	Protein metabolism	Proteasome assembly chaperone 4	5.49995	4.16325	5.23454	4.36128	5.43338	3.1554	5.20883	3.93104	5.63581	4.05075	5.38814	4.56567	6.36289	5.66459	6.27794	5.91326	6.26728	5.03729	6.54337	5.12204	6.84259	6.37627	6.52604	6.41821	4.0868	1.08153	3.78812	1.27449	4.28188	0.529645	3.93088	0.680044	4.71323	2.36703	4.57629	2.14651
SCVPLR1006D02.g	Protein metabolism	Proteasome assembly chaperone 4	5.47781	3.65901	5.57821	3.89827	5.54287	2.79605	5.54564	3.32479	5.88334	3.65832	5.59354	4.83246	6.65077	5.36944	6.35622	5.76197	6.43272	4.71795	6.78251	4.80709	6.8784	6.07251	6.5424	6.76549	4.90975	1.79933	4.07723	1.48559	4.56321	0.782063	4.14229	0.0317381	4.68868	1.5897	4.52284	2.26102
SCAGLB1070D03.g	Protein metabolism	Protein disulfide-isomerase	8.80829	-1.89309	9.2683	-1.47073	8.85622	-1.31489	8.82369	-1.49446	7.56037	-0.858186	7.83683	-1.07025	11.0547	1.70429	10.9065	1.85601	10.8589	2.41689	10.9852	2.69636	9.90138	2.69337	9.84185	3.16478	10.3093	0.845082	10.4368	0.765812	9.53829	0.10296	9.37754	0.46923	8.40359	0.0213202	8.4048	0.436371
SCAGLB1070D03.g	Protein metabolism	Protein disulfide-isomerase	8.94516	-1.8787	9.35951	-1.63126	8.84032	-1.35554	8.66094	-1.4705	7.72015	-1.10747	7.88177	-1.12334	10.9487	1.98077	11.0654	2.11389	10.7437	2.66911	10.9379	2.43303	10.0527	2.71355	9.88946	2.83987	10.3804	0.866576	10.501	0.716877	9.48282	0.212248	9.3254	0.609335	7.97007	0.380055	8.49554	0.317355
SCCCCL3080F02.b	Protein metabolism	Protein disulfide-isomerase; PDI;	6.38417	-7.14054	7.15718	-7.18091	6.59133	-7.63331	7.29926	-6.52649	6.6171	-6.46488	7.04381	-6.62765	6.81869	-6.36751	7.17469	-6.57595	6.89285	-6.56481	7.7098	-5.82784	6.66938	-6.83366	6.90032	-5.92859	10.9332	1.75975	11.4448	1.26996	10.8508	1.32331	10.8386	0.586767	10.573	2.12097	11.0446	1.63134
SCCCCL3080F02.b	Protein metabolism	Protein disulfide-isomerase; PDI;	6.57053	-6.73849	7.48458	-6.72317	6.81206	-7.31722	7.67664	-6.22683	6.92579	-5.74115	7.26528	-5.82575	6.85689	-6.14696	7.14583	-5.65926	7.19694	-6.05734	7.68428	-6.16807	6.8979	-6.34673	7.33554	-5.64752	10.9139	1.89875	11.3507	1.27216	10.9354	1.24133	10.9253	0.642148	10.764	1.82687	10.9764	1.61673
SCCCLB1002A03.g	Protein metabolism	Protein disulfide-isomerase; PDI;	9.47916	-3.20346	9.92259	-2.89966	8.45015	-3.45118	9.05979	-2.84447	8.87051	-1.90278	9.2615	-2.28272	7.80543	-6.78751	7.7653	-6.90736	7.68582	-4.55413	7.68523	-5.54256	6.73205	-6.83925	7.33604	-6.13558	9.29178	-3.47924	9.17566	-3.92926	8.0451	-3.26358	8.43265	-3.23756	8.24016	-3.64022	8.37975	-3.68412
SCCCLB1002A03.g	Protein metabolism	Protein disulfide-isomerase; PDI;	9.64803	-3.08147	9.85759	-2.88163	8.73037	-3.22519	9.10772	-2.90937	9.11189	-1.66403	9.12857	-2.59603	8.18138	-5.8236	8.45727	-5.44433	7.55496	-5.21556	7.64531	-5.91463	7.75058	-4.75249	8.00889	-4.92843	9.44687	-3.46343	9.50818	-3.51926	8.37849	-3.44175	8.1259	-3.99989	7.57681	-3.53303	8.27354	-3.91032
SCCCLR1069A05.g	Protein metabolism	Putative protease Do-like 14	11.9473	0.13617	12.013	0.18111	11.8478	-0.236881	11.7173	-0.185308	10.8685	0.549521	11.1033	0.34233	8.37544	-7.31397	8.61625	-6.22599	7.64629	-7.85592	8.7829	-6.2956	7.08715	-7.48905	7.35457	-6.5807	8.27243	-7.3276	8.67039	-6.33575	7.96308	-7.62874	9.36389	-4.39168	7.48926	-6.7534	8.22084	-5.23742
SCCCLR1069A05.g	Protein metabolism	Putative protease Do-like 14	12.0444	0.155924	12.151	0.285826	11.8931	-0.199447	11.8525	0.00170491	10.8231	0.595262	11.1516	0.189775	8.21251	-7.56181	8.37079	-6.39499	7.63996	-7.82139	8.16301	-7.65259	7.14054	-7.36481	7.53102	-6.81374	8.07754	-7.77151	8.80266	-6.04082	8.14373	-7.7237	8.21588	-6.62221	7.25087	-7.25506	8.09023	-5.70472
SCBGFL5081F09.g	Protein metabolism	Ribosomal protein L25 (Fragment)	11.0812	0.971873	11.3347	0.6103	10.8135	0.560981	10.7812	1.22321	10.0865	1.56813	10.1792	1.22192	11.104	1.18174	11.2477	1.17267	10.5335	0.978017	11.1242	1.5072	10.5036	1.81406	8.08588	1.39311	11.4562	1.67944	11.9497	2.1053	10.8415	0.650217	10.0994	0.67244	10.888	2.31886	10.6739	2.49211
SCBGFL5081F09.g	Protein metabolism	Ribosomal protein L25 (Fragment)	11.1603	1.06632	11.2687	0.711865	10.5275	0.505852	10.4083	1.21069	10.0117	1.59143	10.336	1.22953	11.3643	0.973751	11.285	1.20689	10.5728	0.973016	11.1738	1.51138	10.5627	1.84711	10.2773	1.53888	11.4944	1.76785	11.9023	2.10557	10.5246	0.91899	9.8368	0.662876	10.4295	2.55934	10.9058	2.38513
SCQGRZ3011E05.g	Protein metabolism	Ribosome inactivating protein	7.24486	1.25558	4.21755	-0.101082	3.80085	-0.167498	4.79526	0.0664334	3.65133	-0.212342	3.50159	0.0167653	4.16322	0.276615	4.17306	1.07543	6.63707	5.20383	5.98282	2.90636	6.4168	5.28713	6.79532	6.07331	3.6594	-0.20854	3.50702	-0.062971	4.20164	-0.0736264	4.44002	0.124442	4.6708	0.299025	3.64943	0.151839
SCQGRZ3011E05.g	Protein metabolism	Ribosome inactivating protein	3.57717	-0.373978	3.75673	0.339403	3.83843	-0.326664	4.02448	0.369813	4.12912	0.0863489	3.76928	0.548436	4.41597	0.573548	4.04094	0.198927	7.03636	4.59955	5.71489	2.38318	6.52451	4.75757	6.32107	6.43732	4.05585	-0.0198358	3.66006	0.377329	4.53872	0.0159272	4.21655	0.396499	4.01591	-0.409178	3.85875	0.308984
SCCCLR1C05E08.g	Protein metabolism	Salt tolerance protein	11.5788	0.145576	12.0049	0.364968	9.73025	0.400943	10.5292	0.0263847	15.3886	-0.678158	15.5625	-0.261432	12.5875	2.23181	12.5175	1.7565	11.3973	1.90514	12.0212	3.43334	16.0829	0.0835405	15.8482	1.55345	12.4919	2.02924	13.0179	2.45746	11.141	3.32381	10.9397	1.16026	16.1932	0.629948	15.9018	1.15077
SCCCLR1C05E08.g	Protein metabolism	Salt tolerance protein	11.6005	0.174017	12.2156	0.346328	9.93395	0.465662	10.8361	-0.0839767	15.4744	-0.699222	15.5666	-0.237472	12.5352	2.23237	12.6063	1.73826	11.4522	1.88225	12.1648	3.39056	16.1937	0.214561	16.1193	1.5331	12.471	2.07302	12.9455	2.57898	11.1375	3.44126	11.043	1.16428	16.4821	0.628369	16.0728	1.05457
SCCCHR1003H09.g	Protein metabolism	Serine carboxypeptidase	12.0863	-1.6133	12.2756	-0.628799	13.8079	-1.22632	14.1834	-0.332296	14.8381	0.0305916	15.0633	-0.00255571	11.7059	-2.6888	11.429	-1.66211	13.0602	-2.81897	13.1653	-2.81965	14.1153	-1.9286	14.0376	-1.85474	11.3163	-3.38156	11.1446	-2.64635	12.7985	-3.28458	12.9822	-2.80495	13.6684	-2.79061	13.7673	-2.5769
SCCCHR1003H09.g	Protein metabolism	Serine carboxypeptidase	12.0354	-1.54399	12.0893	-0.663861	13.8151	-1.29625	14.188	-0.282955	14.8631	-0.0982977	15.0078	0.0825187	11.4474	-2.52384	11.3318	-1.61681	13.0193	-2.76422	13.2058	-2.80509	14.0583	-1.96448	14.008	-1.83367	11.196	-3.62121	11.1078	-2.58794	12.8183	-3.44139	12.9217	-2.79575	13.5094	-3.00846	13.7502	-2.6435
SCCCLR1C01H05.g	Protein metabolism	Serine carboxypeptidase	7.54146	8.11281	7.98485	5.75351	7.91207	7.55291	6.00667	4.59562	4.6198	1.87244	3.91861	-0.895451	4.55289	-1.32025	4.29333	-1.42308	4.17391	-1.06732	4.21573	0.102992	3.45812	-0.182123	3.54451	-0.038834	8.06092	8.21432	8.31451	6.57947	3.97945	-0.0434089	6.69155	0.809307	4.345	-0.905143	3.96091	-0.475077
SCCCLR1C01H05.g	Protein metabolism	Serine carboxypeptidase	8.35001	6.41308	8.23857	5.66652	8.19481	7.28438	6.42517	3.59531	4.9343	1.70339	3.73267	0.544165	3.93138	-0.28422	4.83891	-1.34005	4.61137	0.294021	5.03311	-0.7778	3.95419	-0.210866	3.97501	0.474871	8.2556	7.73699	8.53648	6.0568	4.60897	0.0200132	4.66642	1.40124	4.30689	0.158675	4.1397	1.02985
SCRFHR1008H07.g	Protein metabolism	Serine carboxypeptidase 3 precursor	10.918	0.0654559	11.0168	-0.175944	11.7478	4.18572	10.7099	3.75151	8.45172	-0.770398	9.04521	-1.06563	11.0144	0.1198	10.6484	-0.12854	11.2188	4.13746	10.3266	2.40782	9.58408	0.281945	9.31599	-0.316411	11.1695	0.452228	11.1996	0.289309	10.5932	3.09998	11.5801	4.97782	9.6451	-0.0535017	9.49626	0.0358009
SCRFHR1008H07.g	Protein metabolism	Serine carboxypeptidase 3 precursor	10.8948	0.200482	11.0847	-0.378672	11.8861	4.14685	10.8421	3.49061	9.27598	-0.604573	9.10604	-1.66458	10.7691	0.151574	9.54795	-1.10609	11.4656	4.0616	10.2654	2.40446	9.71009	0.609613	9.59535	-0.498184	11.193	0.731233	11.2365	0.0974243	10.4832	2.94365	11.6128	5.00821	9.18603	0.0852544	9.75904	0.202586
SCCCRT2004D09.g	Protein metabolism	Serine carboxypeptidase-like	4.80874	1.04355	4.64968	-0.80891	10.3195	-0.530295	9.48401	1.88535	9.26698	2.21071	9.37599	1.16649	5.0173	-0.965574	4.39425	0.311559	10.1217	0.831263	8.5359	-2.30676	9.88995	3.74493	9.22048	3.66437	5.45106	2.02525	6.55659	0.891786	9.72446	-1.46867	9.7343	1.67661	8.70299	2.79485	9.61799	1.93271
SCCCRT2004D09.g	Protein metabolism	Serine carboxypeptidase-like	4.08678	1.38421	4.78385	-2.32846	10.5688	-0.579963	10.3851	1.76155	9.11993	2.66449	9.55384	1.06572	3.55797	-0.00563233	4.82318	-0.937857	10.4005	0.567837	9.53109	-1.84363	10.0235	3.72762	10.3578	3.45661	5.98986	1.72242	5.40684	-0.732376	9.96897	-1.80888	10.1085	1.70392	9.01754	2.77948	9.64382	1.92274
SCCCST3C11C04.g	Protein metabolism	Small heat shock protein, chloroplastic; (HSP20)	10.7461	-1.72066	11.1684	-2.0787	10.5467	-3.28048	10.5332	-2.66452	10.4248	-2.57035	10.6195	-2.42936	11.2733	-0.573603	11.124	-1.61434	10.5565	-2.48641	11.498	-1.36416	11.5831	-0.866756	11.5647	-0.316076	11.6112	-0.0889026	12.0603	-0.285277	12.2865	0.680848	11.9062	0.0187462	11.9776	0.441238	11.9861	0.4126
SCCCST3C11C04.g	Protein metabolism	Small heat shock protein, chloroplastic; (HSP20)	11.0542	-1.80293	11.5817	-2.34151	10.532	-3.19611	10.6874	-2.8101	10.8255	-2.52422	10.9346	-2.55373	11.6757	-0.562676	11.5507	-1.88282	10.9571	-2.42586	11.6354	-1.44091	11.7557	-0.954879	12.0918	-0.43776	12.0074	-0.324093	12.2758	-0.319939	12.3569	0.710732	11.9967	0.0113548	12.1099	0.379743	12.3659	0.350983
SCCCCL4012G04.g	Protein metabolism	Speckle-type POZ protein-like	12.032	-0.469579	12.2562	0.145514	11.9446	-0.365313	11.9873	0.149546	10.5658	-0.824489	10.8383	-0.512581	8.82776	-6.63234	8.74875	-6.26721	8.77368	-6.10018	8.47802	-7.16461	8.70476	-5.06381	7.78642	-6.19952	11.8205	-0.886415	11.876	-0.532548	11.5372	-0.821799	11.2859	-1.20551	10.6607	-0.785299	10.6077	-0.592442
SCCCCL4012G04.g	Protein metabolism	Speckle-type POZ protein-like	11.9205	-0.443309	11.9165	-0.0105681	11.8247	-0.3884	11.9365	0.105974	10.4442	-0.872685	10.5833	-0.740561	8.71765	-6.89851	9.01204	-5.39674	8.28104	-7.0646	9.14464	-5.73929	8.71952	-4.73147	7.98318	-5.43142	11.8409	-0.905171	11.7279	-0.492161	11.4927	-0.738094	11.2153	-1.29254	10.5563	-0.665097	10.5727	-0.595288
SCJFRZ2009E12.g	Protein metabolism	subtilase family protein	9.63334	0.722908	10.5641	-0.555224	12.9916	3.75315	12.6802	4.49711	9.93382	4.02216	10.4906	2.59166	9.79308	0.56928	10.0471	0.135303	12.106	2.9271	11.6423	1.76954	9.52821	1.89224	11.3407	2.99518	10.3257	2.26919	9.88339	-0.0329536	11.0738	0.776592	9.94494	0.0409583	8.77302	1.27181	9.50882	0.773236
SCJFRZ2009E12.g	Protein metabolism	subtilase family protein	9.67301	0.719287	10.3079	-0.481627	13.0557	3.67201	12.8377	4.39134	10.1741	3.828	10.6459	2.47682	10.0188	0.805299	10.2082	0.107688	12.2377	2.97072	11.8218	1.85392	9.45694	2.21613	10.6544	3.03659	10.3945	2.3613	9.9509	0.206959	11.1309	0.790429	10.1216	0.241538	8.9314	1.22523	9.65584	0.702728
SCMCLR1123E10.g	Protein metabolism	T-complex protein 1, epsilon subunit	3.44707	-0.1667	5.15733	0.171693	3.89209	-0.612761	5.36438	0.305293	3.69687	-0.109688	4.15204	-1.12341	9.82575	7.68913	9.36937	7.97984	9.36554	6.99185	9.80686	7.38224	9.11833	8.54974	10.3408	8.31577	7.25569	6.623	7.34552	7.1176	6.94938	5.48666	6.48667	4.91807	8.0349	5.43434	7.38335	6.0777
SCMCLR1123E10.g	Protein metabolism	T-complex protein 1, epsilon subunit	3.09482	-0.20403	3.32056	-0.128338	3.35118	-0.0921258	3.64887	0.0698064	3.59275	-0.104649	3.55698	-0.429359	9.43921	7.51122	8.92209	8.38671	9.17793	7.03775	9.78156	7.17084	8.47262	9.75054	7.88873	10.0793	7.19816	6.83042	6.70589	7.89549	6.87805	5.91616	6.17783	5.55395	7.13925	6.29669	6.80299	6.94522
SCRLLR1109H12.g	Protein metabolism	thylakoidal processing peptidase 1	9.8422	-0.777715	10.6197	-0.96503	11.7282	-0.0355283	10.9348	-0.685593	12.3611	-1.12706	12.5224	-1.05543	10.4839	0.275934	11.2027	0.461429	12.229	1.19989	11.9076	0.284885	13.2719	0.089834	12.8795	0.570256	11.7619	2.55798	12.2121	2.33061	12.2765	1.10118	12.3569	2.21383	12.5857	-0.54303	12.7203	-0.228155
SCRLLR1109H12.g	Protein metabolism	thylakoidal processing peptidase 1	9.80808	-0.754647	10.6662	-1.27658	11.8664	-0.00484812	11.1365	-0.678046	12.5067	-0.972731	12.512	-1.15108	10.4194	0.439638	11.1293	0.219657	12.2592	1.31797	12.0005	0.182471	13.0386	0.160702	13.2162	0.448092	11.7368	2.56614	12.181	2.12519	12.4382	1.08017	12.4113	2.02361	12.8321	-0.485826	12.8167	-0.188884
SCACLR1126A09.g	Protein metabolism	Translation initiation factor IF-3	6.48637	-3.18366	6.13573	-3.89139	5.26488	-3.22859	6.59427	-3.47985	10.65	-4.42381	10.9496	-3.65268	7.97842	0.277647	7.99992	0.870789	7.46413	-0.792083	8.06183	0.124999	12.5934	-0.791751	12.3534	-0.677825	7.91083	-0.837946	7.78139	0.864354	8.30845	2.26281	8.11458	1.08079	12.7112	-0.522255	12.7034	-0.273618
SCACLR1126A09.g	Protein metabolism	Translation initiation factor IF-3	5.52176	-4.93629	7.17341	-1.23741	5.26091	-3.58677	5.87793	-3.90374	9.72372	-4.65902	10.8089	-3.67962	7.89487	-0.158088	6.54118	2.09381	5.02375	-2.4457	6.78257	0.335179	12.5083	-0.673309	12.3844	-0.82856	6.83988	-0.449193	7.99628	0.837129	7.60348	1.78655	7.90843	0.171123	12.0569	-0.609486	11.8793	-0.268244
SCSBAM1087G05.g	Protein metabolism	Ubiquitin carboxyl-terminal hydrolase 12	9.23001	0.0170904	6.97401	2.91425	6.82556	2.70622	6.89791	0.861829	7.33565	-0.595482	8.15398	0.76897	7.3254	4.17306	7.41697	4.17089	6.29961	4.15852	7.17897	3.77336	8.41094	0.700389	8.48909	1.77101	8.75669	6.01468	8.82649	6.47468	6.94724	5.9015	7.87659	4.49287	9.56058	2.86595	9.12258	2.85587
SCSBAM1087G05.g	Protein metabolism	Ubiquitin carboxyl-terminal hydrolase 12	7.08318	1.81154	6.87589	2.52207	6.98001	1.78629	6.31396	0.881702	7.56027	-0.945596	8.1691	1.09224	7.82689	3.51733	8.0884	3.57295	6.69671	2.65761	6.71495	4.24584	8.52018	0.457849	8.24741	1.32594	8.41659	6.66793	8.95696	6.11251	7.23088	5.24128	7.87117	4.60253	9.27403	2.59359	9.08808	2.85153
SCCCCL3080C09.g	Protein metabolism	Ubiquitin-60S ribosomal protein L40-2	13.4369	-0.533713	13.7844	-1.01798	13.515	-0.966142	13.9656	-0.62517	12.3768	-0.578735	12.9347	-0.894822	10.338	-6.71897	10.6702	-6.07045	10.4925	-6.90331	11.0963	-6.32321	10.5326	-5.29083	11.5136	-4.64615	10.5811	-6.3154	11.158	-5.76686	10.3634	-7.1706	10.5342	-6.48546	10.3389	-6.24907	10.7849	-4.932
SCCCCL3080C09.g	Protein metabolism	Ubiquitin-60S ribosomal protein L40-2	13.4887	-0.43945	13.7046	-1.18976	13.349	-0.916287	13.3934	-0.838088	12.7881	-0.59968	13.1024	-0.9446	10.2907	-7.15031	10.531	-6.71266	10.5753	-6.77908	10.8507	-6.53009	10.5798	-5.3634	10.8049	-5.28648	10.5515	-6.48735	11.1428	-5.89142	10.5018	-6.61846	10.5725	-6.00733	10.1152	-5.82851	10.9959	-5.00743
SCAGFL3025C04.g	Protein metabolism	Ubiquitin-conjugating enzyme	10.0131	-0.294356	10.4961	-0.109978	9.41782	-1.38095	9.93481	-0.331503	8.38466	-0.959304	8.926	-0.0654259	11.7947	2.57448	11.2536	2.59016	10.3137	1.05993	11.0097	1.81158	9.38548	0.559934	10.0327	0.86679	10.7655	1.66835	11.0124	2.25408	9.11966	-0.821048	9.20816	-0.239902	9.4136	0.146876	8.97501	0.263134
SCAGFL3025C04.g	Protein metabolism	Ubiquitin-conjugating enzyme	9.91158	-0.184576	9.85658	-0.0414775	9.45485	-1.41445	9.48316	-0.581095	8.30086	-0.917077	8.96622	0.0816249	11.2689	2.5688	11.1864	2.87571	10.227	0.901598	10.809	1.74675	9.41046	0.454023	8.97794	0.682292	10.8548	1.55825	10.9149	2.18851	8.94154	-1.65432	9.04636	-0.49639	8.93991	0.0636363	8.7374	0.183955
SCCCCL6002E08.g	Protein metabolism	Ubiquitin-NEDD8-like protein	10.3314	0.825634	10.5948	0.0994502	11.5538	1.27298	11.447	0.610563	12.3659	0.470353	12.3477	0.367966	7.58198	-4.38625	8.12607	-4.26058	8.99583	-3.54206	8.97212	-4.41872	10.5594	-3.6884	9.89454	-4.04657	8.38994	-2.82489	9.04986	-2.76664	9.78147	-2.01767	8.89246	-3.02438	10.7166	-3.11226	10.6251	-2.62756
SCCCCL6002E08.g	Protein metabolism	Ubiquitin-NEDD8-like protein	10.5148	0.717896	10.7949	0.241541	11.7139	1.17783	11.5437	0.599748	12.4363	0.500117	12.4553	0.489939	7.62798	-4.61717	8.60058	-3.31418	9.15571	-3.78817	9.13011	-4.09451	10.5489	-3.80418	10.0334	-3.96359	8.46087	-3.01656	8.81687	-3.09078	9.73615	-2.13965	9.60258	-2.61195	10.8173	-3.14577	10.7265	-2.37985
SCRFRZ3058E03.b	Redox metabolism	Abscisic acid 8'-hydroxylase 1	5.59678	-0.493239	6.52872	0.337644	7.62697	-3.14943	9.95273	-3.92496	9.25245	-3.69167	11.1655	-3.27627	7.49646	1.42106	7.574	1.35531	10.5688	-1.13104	10.4564	-2.03483	11.1237	-0.630144	12.034	-1.09898	6.86108	2.27058	6.95803	0.624627	11.2347	3.11626	11.2373	-0.853728	11.5173	-0.242802	12.5789	-0.0871418
SCRFRZ3058E03.b	Redox metabolism	Abscisic acid 8'-hydroxylase 1	6.00502	0.0130049	6.79719	-0.00539518	7.83651	-2.90657	9.72276	-4.37444	9.35946	-3.61473	11.0596	-3.47201	7.2089	2.00105	7.08324	2.17982	10.5188	-0.987216	10.3834	-2.13966	11.069	-0.553037	12.2173	-1.21573	6.89346	2.57007	6.90177	0.545282	11.0059	3.30936	11.1387	-1.01961	11.3708	0.0834512	12.5802	-0.165473
SCCCCL3080H12.b	Redox metabolism	Catalase	12.4882	-0.175919	12.841	0.168832	13.2438	0.0689994	13.3036	0.229697	13.0954	-0.281314	13.0113	0.566335	11.8761	-1.12721	12.0422	-0.763861	12.9908	-0.819383	12.8192	-1.02551	12.6209	-1.94819	12.3908	-0.712929	11.9161	-1.32059	12.0823	-1.2763	12.9275	-0.873178	12.8383	-0.920372	12.2864	-2.23371	11.7405	-1.9046
SCCCCL3080H12.b	Redox metabolism	Catalase	12.6558	-0.175234	12.9961	0.147299	13.4424	0.178641	13.5979	0.142786	13.2993	-0.324056	13.2783	0.61247	12.3413	-1.11133	12.0838	-0.837634	13.0749	-0.881156	13.1306	-0.956418	12.715	-1.96678	12.496	-0.837192	12.0198	-1.38536	12.1537	-1.18207	12.9991	-0.88835	12.9512	-1.03777	12.0796	-2.51559	12.0921	-1.77875
SCJLRT3077E01.g	Redox metabolism	cytochrome p450	8.08397	-5.41571	8.8403	-6.10599	3.4773	-0.221206	4.37341	0.504989	3.83706	0.0852597	4.39255	1.13463	11.2125	2.29588	12.534	2.5013	7.0684	2.78232	9.90086	6.97897	3.7005	-0.225121	4.5563	0.962005	12.3958	2.7562	12.7407	2.4546	4.04595	-0.0274144	6.58505	6.20017	4.75514	-0.469223	3.48833	0.142922
SCJLRT3077E01.g	Redox metabolism	cytochrome p450	7.75053	-5.90526	8.14703	-6.34552	3.81027	-0.170297	4.04733	0.113307	4.63011	-0.0316179	3.70962	0.187253	11.5165	2.00468	11.6833	2.81913	6.82102	2.66277	10.3611	6.17179	4.3427	0.77619	8.79158	2.11815	11.9186	2.83219	12.608	2.34761	4.30862	-0.115057	6.71794	5.91651	4.46724	-0.40225	4.45715	2.10735
SCCCLR1048D04.g	Redox metabolism	glutathione S-transferase	9.76582	-4.40606	10.1283	-3.15453	11.5468	-4.12441	12.4482	-2.49867	16.4436	-0.745949	16.4206	0.763252	12.6331	1.20604	12.3909	1.86076	14.347	1.26376	14.0575	0.552009	16.5797	-0.89461	16.9555	1.87154	12.2822	0.414534	12.3346	1.29588	14.798	1.95366	13.8333	0.53775	16.7484	-0.285966	16.8	1.98358
SCCCLR1048D04.g	Redox metabolism	glutathione S-transferase	9.71527	-4.49512	10.1161	-2.95267	11.5075	-4.32546	12.3642	-2.63859	16.3608	-0.738861	16.5232	0.491184	12.5682	1.09835	12.2542	1.88387	14.2251	1.24012	14.0046	0.559307	16.8031	-0.471114	17.1203	1.79236	12.1406	0.205733	12.233	1.16511	14.809	2.00949	13.8662	0.576661	16.9648	-0.349271	17.119	2.19242
SCEPSB1134H07.g	Redox metabolism	glutathione S-transferase	6.20259	2.41034	5.27535	2.75417	8.59079	-0.407325	8.74231	-0.0326164	4.0747	-0.507525	3.50973	0.2979	6.09787	4.22454	6.01794	2.72641	9.71096	1.72587	9.39948	0.473263	5.31395	3.0984	4.77558	3.33082	6.54599	2.83255	6.29404	2.58332	9.24135	1.19424	9.6104	1.79308	3.932	0.54339	3.75419	0.423877
SCEPSB1134H07.g	Redox metabolism	glutathione S-transferase	6.13911	2.99834	5.60444	2.54232	8.61299	-0.298476	8.90874	0.090574	4.62925	0.85942	4.04681	-0.848949	6.53602	3.27701	5.53626	3.70662	9.61046	1.72014	9.46442	0.572187	5.18538	2.81743	4.86004	3.58948	6.33663	4.24796	5.79733	3.51542	9.38728	1.10202	9.81347	1.85105	4.09889	-0.700742	3.82685	0.284732
SCQSLB1049C04.g	Redox metabolism	Glutathione S-transferase 6	9.82854	1.18858	10.9101	-1.66761	11.6692	5.14973	9.90625	4.62378	8.53811	2.25069	8.99343	2.23375	9.83888	1.40003	11.1715	-1.22605	8.99602	3.68529	11.1277	5.35403	8.27545	0.772387	8.26024	1.44171	11.6242	3.8717	12.4172	0.934406	5.89089	-1.15672	8.76284	3.56111	7.87182	0.11528	7.65514	0.0998382
SCQSLB1049C04.g	Redox metabolism	Glutathione S-transferase 6	9.87799	0.887485	10.521	-1.6811	10.9711	5.16178	8.81557	5.26435	8.38906	2.08859	8.67468	2.84111	9.73721	1.48018	10.8893	-1.27869	8.33945	3.75153	9.85392	5.43379	8.06698	0.680469	7.31575	0.938566	11.1492	3.75752	11.8852	0.766716	5.88773	0.628952	7.38543	3.9521	7.24382	0.0433989	7.52527	-0.183086
SCCCCL4007F05.g	Redox metabolism	glutathione S-transferase-like protein	3.56025	-0.185876	4.30073	-0.17459	4.97029	-2.37343	5.41165	-0.743768	10.3298	1.8909	10.2096	2.36127	4.61763	1.56138	5.37543	1.69493	7.39725	2.72604	5.50464	-1.33659	10.496	1.52853	10.9938	4.05336	3.81273	-0.289838	3.63949	-0.0148816	5.076	-1.56534	4.9414	-0.400745	8.90373	-1.45499	8.12135	-1.56684
SCCCCL4007F05.g	Redox metabolism	glutathione S-transferase-like protein	3.24095	-0.16515	3.22963	0.0345532	3.83484	-0.0190683	4.69393	-1.01905	10.1449	2.10941	10.0875	2.34594	4.09665	1.12158	6.22756	-2.194	7.30268	3.0135	5.17072	-0.685643	10.3365	1.72894	10.9451	3.99438	4.10855	0.550892	3.38738	0.10841	5.02636	-1.23923	4.9519	-1.77561	8.52123	-1.44884	7.86602	-1.46746
SCBFRZ2049D01.g	Redox metabolism	L-ascorbate oxidase	11.0891	0.231986	10.9973	0.926646	7.97284	2.18117	8.45565	1.28241	6.49995	-1.26312	7.64533	-0.807197	12.2294	2.0819	11.8325	2.2195	8.87669	2.58261	9.69949	4.04844	7.30286	-1.1436	8.02225	0.529864	11.802	1.83742	11.7243	2.1921	6.40262	-1.96673	7.41666	0.11625	7.12104	-1.05165	7.61386	-0.418215
SCBFRZ2049D01.g	Redox metabolism	L-ascorbate oxidase	11.0506	0.2726	11.2906	0.74647	8.4025	1.85502	8.43906	1.52885	6.76856	-1.74974	7.24604	-1.36997	12.1805	2.14184	11.7868	2.38966	8.7722	3.07639	9.79371	3.92732	7.28001	-0.697584	8.0777	0.0582937	11.844	1.90686	11.7678	2.07507	6.61462	-1.32243	7.69063	0.100599	7.25811	-0.790326	7.38885	-0.767214
SCQGLR1088C06.g	Redox metabolism	Multicopper oxidase	13.296	-0.470942	13.2931	-0.0415149	9.75045	2.24542	9.22027	1.33927	6.81002	-1.15963	7.1191	-0.573849	13.186	-0.696363	13.1067	-0.0670636	9.51644	2.18992	10.5641	3.94316	9.28736	3.06791	9.58589	3.93013	13.2818	-0.552304	13.1138	-0.206143	9.01745	1.24408	9.09995	2.02708	8.98591	2.72023	9.22725	3.13966
SCQGLR1088C06.g	Redox metabolism	Multicopper oxidase	13.2892	-0.564329	13.339	-0.00639615	9.88797	2.20955	9.06287	1.74989	7.16305	-0.653328	7.55331	-0.307901	13.3238	-0.767402	13.0468	-0.0518291	9.58753	2.50508	10.7412	3.76718	9.64533	3.02095	9.4383	3.63773	13.3459	-0.550296	13.1721	-0.153901	9.1751	1.20304	9.19687	2.24132	9.28489	2.50431	9.13479	3.38819
SCMCRT2089A06.g	Redox metabolism	Peptide methionine sulfoxide reductase	11.2794	-3.50556	12.2018	-3.55731	11.9834	-1.54998	12.4266	-1.50916	13.1471	-0.362098	13.1676	-0.668198	12.1524	-2.38062	11.9822	-2.01257	12.1826	-1.26786	12.7424	-0.592263	13.2375	-0.901909	13.7887	-0.713965	11.5793	-2.74256	11.9825	-2.1685	12.5589	-0.284255	12.1163	-1.17024	12.4233	-3.02853	12.4414	-2.06743
SCMCRT2089A06.g	Redox metabolism	Peptide methionine sulfoxide reductase	11.1278	-3.352	11.5655	-3.58602	11.8195	-1.47683	11.6794	-1.44623	13.0947	-0.394531	13.1089	-0.825519	11.8408	-2.09481	11.8054	-2.10516	12.0656	-1.17925	12.6249	-0.589721	13.199	-0.895126	13.4989	-0.47906	11.4657	-2.83618	11.8701	-2.28308	12.0793	-0.929656	12.0548	-1.10601	12.5983	-2.14943	12.3808	-2.14543
SCCCCL4015G04.g	Redox metabolism	peroxidase	7.10833	2.84424	7.35062	2.23648	8.96079	-2.24051	10.0192	-4.17908	4.48709	-1.28469	4.24934	-0.881392	4.69419	-2.17209	5.14152	-2.60854	10.3766	-2.05555	8.80907	-5.5969	6.69858	5.71404	6.59484	5.59215	5.96635	0.243122	6.17064	-1.11395	10.7688	2.24422	11.319	-1.38017	4.06187	0.358476	5.13895	0.924334
SCCCCL4015G04.g	Redox metabolism	peroxidase	7.12289	2.68359	7.56013	1.58177	8.91547	-2.26223	9.9368	-4.24371	4.23172	0.408369	3.76277	0.78644	5.18365	-2.19049	5.34078	-2.52602	10.4432	-1.97755	8.77489	-5.81676	7.10183	4.75501	6.20208	6.44799	5.44195	0.886137	5.82219	-1.27308	11.0564	1.91731	11.2457	-1.31882	4.25527	-0.878804	5.07565	2.17316
SCCCLR1C03A09.g	Redox metabolism	peroxidase	4.69285	-3.25877	5.44227	-2.90767	7.74387	-2.29856	7.62197	-1.65979	12.9593	0.932293	12.7007	0.176843	4.81686	-2.47061	5.57113	-1.43979	8.07978	-0.53304	6.67221	-3.89112	13.6125	1.30439	13.3884	1.99803	7.32119	1.46854	7.78061	1.74266	8.15848	-0.9461	9.03862	1.71318	13.4832	2.29761	13.5777	2.23729
SCCCLR1C03A09.g	Redox metabolism	peroxidase	4.81574	-3.42911	5.70062	-2.50247	7.74751	-2.18138	7.73634	-1.05095	12.9481	0.827679	12.5775	0.216136	5.41623	-1.39956	5.55301	-2.33446	8.15785	-0.645064	6.68598	-3.64994	13.3844	1.41837	13.0505	1.87497	6.9847	2.18589	7.54386	1.54532	8.04209	-1.32109	9.12131	1.6998	13.4727	2.33798	13.3455	2.32937
SCEPAM2056G07.g	Redox metabolism	peroxidase	8.61086	-0.460144	8.73159	-0.243906	6.08909	3.43529	4.23457	1.38105	3.8996	0.104302	3.56597	0.426745	10.1751	2.6203	9.84586	3.11817	6.66199	5.13071	8.22728	6.68044	3.73596	-0.212745	3.51671	0.441501	9.1918	1.13503	9.36492	1.28748	4.27611	0.0274688	3.99339	0.272318	3.8397	-0.203371	3.60559	0.173828
SCEPAM2056G07.g	Redox metabolism	peroxidase	8.73795	-0.452583	8.55767	-0.332897	6.33218	2.80811	4.52016	1.14947	3.90491	0.109474	3.48862	0.40355	10.2848	2.33018	9.89329	3.05042	6.7992	4.99053	7.97948	7.19273	3.73968	-0.124124	3.43134	0.86388	9.24219	0.949359	9.43158	1.40127	5.94661	2.90349	4.10736	0.349792	3.59768	-0.304513	3.54521	0.107483
SCEZRT2019F10.g	Redox metabolism	peroxidase	3.16922	-0.189335	3.77694	0.0805336	3.34013	-0.104348	4.07804	0.236981	10.0896	1.47958	9.90426	1.01716	3.56086	0.0311927	3.66861	-0.0120974	5.23206	-0.0298414	4.01902	0.12613	10.8557	2.14789	10.517	2.55166	3.54466	0.0237343	3.47058	0.0743552	3.8496	-0.0117689	3.90446	0.125605	9.83236	0.961285	9.96223	1.53474
SCEZRT2019F10.g	Redox metabolism	peroxidase	3.19651	-0.252151	3.34339	0.0684455	3.36832	-0.152623	3.55824	0.188174	10.2343	1.36802	9.85646	0.909596	3.51068	-0.0265137	3.57688	-0.114962	3.77332	-0.0341433	4.02765	0.100269	10.89	2.07653	10.2249	2.47407	3.58494	0.130236	3.78131	-0.544785	3.99102	0.0264651	5.55276	-0.125019	9.54667	0.934934	10.0145	1.56349
SCSFSB1105B01.g	Redox metabolism	peroxidase	8.42895	-4.46212	8.38419	-4.06271	7.28266	-4.8237	8.64401	-3.81952	6.25017	-4.23885	7.79301	-3.08796	7.94547	-5.417	8.27219	-3.81934	8.20879	-2.45459	8.16757	-4.47844	6.25543	-4.92895	6.87317	-4.69708	8.09934	-5.13276	7.94873	-4.47956	8.54303	-2.05406	10.03	-0.583317	6.202	-4.79559	6.88499	-4.65242
SCSFSB1105B01.g	Redox metabolism	peroxidase	8.46808	-4.64608	8.18296	-4.57298	7.64818	-4.62439	8.40125	-4.37651	6.57427	-4.03695	7.16354	-4.42831	8.34665	-4.79398	7.70236	-5.04183	9.03718	-2.60916	8.0037	-4.954	6.79333	-3.96865	6.90804	-4.51638	8.07921	-5.3304	7.62489	-5.5318	8.48404	-2.21386	10.0873	-0.549067	6.21283	-4.32462	7.13047	-4.06906
SCEZLB1012E05.g	Redox metabolism	Peroxidase 19; Atperox P19; ATP51;	12.2324	0.429741	12.3914	0.027926	10.5023	2.82541	8.08174	4.72547	4.23983	0.0116783	3.84693	0.586648	12.0654	0.35461	12.1309	-0.021366	8.11999	1.94724	9.83133	3.97128	4.0467	-0.233285	3.95523	0.757984	12.0327	-0.116988	12.191	-0.170787	6.41427	-3.68786	5.87148	1.68259	4.10034	-0.426847	3.95823	0.404775
SCEZLB1012E05.g	Redox metabolism	Peroxidase 19; Atperox P19; ATP51;	12.1622	0.303074	12.0542	0.0492204	10.1867	3.11308	8.12582	4.22666	3.88149	0.114062	4.24583	-0.995661	12.0688	0.166336	12.0707	0.203587	8.00456	0.931311	9.51589	4.09155	3.84921	-0.407436	3.16025	0.351016	11.9614	-0.187916	12.0857	-0.130392	6.13616	-3.26401	6.0469	1.43667	3.49982	-0.26794	4.36334	1.74804
SCCCCL3120D03.g	Redox metabolism	Probable glutathione S-transferase	12.8501	0.148793	13.4232	-0.152604	12.875	-0.397732	12.877	-1.58088	8.2064	-0.106427	8.58348	0.532253	12.6324	-0.493882	12.8727	-0.944615	13.5472	0.443558	13.5257	-0.185303	9.22807	1.08289	9.17359	1.346	13.219	0.709709	13.6875	0.342553	13.7026	0.724109	14.3133	1.01282	10.1678	2.23864	9.94956	2.42789
SCCCCL3120D03.g	Redox metabolism	Probable glutathione S-transferase	12.9974	0.16394	13.5081	-0.273048	13.0027	-0.394581	13.0344	-1.58613	8.4221	-0.319849	8.51415	0.636617	12.5981	-0.443894	12.8524	-1.01969	13.7536	0.399464	13.6673	-0.246916	9.30906	1.00213	9.1036	1.41329	13.3876	0.629041	13.6625	0.372908	13.7254	0.764035	14.4914	0.956485	10.0035	2.29491	10.0666	2.46051
SCSBHR1053H06.g	Redox metabolism	Probable glutathione S-transferase	7.7072	3.54868	7.8074	3.95204	5.89198	3.97504	4.17013	1.61233	7.41691	2.87565	7.84907	4.5	5.73198	0.153543	4.85554	-1.21652	4.86269	1.10268	4.45029	-0.0461152	6.95216	0.805615	7.86082	4.07472	4.89031	-0.983762	4.84335	-2.4988	4.00732	0.0278005	3.89652	-0.325309	6.95173	1.19635	6.51217	1.42063
SCSBHR1053H06.g	Redox metabolism	Probable glutathione S-transferase	7.77724	3.37009	7.63204	3.82449	5.82008	3.72839	3.94858	0.786784	7.49313	2.68891	7.95334	4.36833	5.79011	0.176459	5.27612	-0.160041	4.7555	1.89377	4.26251	0.211346	6.86354	0.947114	7.59415	3.87118	4.67708	-2.04613	4.92497	-1.56791	4.09156	0.00658371	3.93416	-0.263104	7.20724	0.715988	6.60876	1.95016
SCJFRT1059B02.g	Redox metabolism	Probable glutathione S-transferase GSTF1; GST-I	8.00792	-2.48732	8.48934	-2.44533	9.59006	-3.70046	10.2507	-4.48742	8.35039	-3.57658	7.73067	-4.59823	9.23643	-0.288904	9.26176	-0.123087	12.9637	1.52525	11.7272	-1.16601	11.1181	1.52919	10.6191	1.94724	9.20621	0.483432	9.82203	0.862407	12.3724	2.14125	12.903	0.716632	9.80916	-0.288145	10.2132	0.434494
SCJFRT1059B02.g	Redox metabolism	Probable glutathione S-transferase GSTF1; GST-I	7.60336	-2.78988	8.78701	-1.25917	9.81589	-3.25272	10.8678	-3.43195	8.29447	-3.06108	7.40403	-5.24762	8.99771	0.151562	9.24666	0.0187345	12.8385	1.62658	11.6331	-1.29146	11.0866	1.51725	10.7871	1.82842	9.14313	0.576778	9.8333	0.673209	12.3182	2.32353	12.8274	0.724345	9.79865	-0.00284535	10.2244	0.387539
SCEZRT2024A08.g	Redox metabolism	Probable glutathione S-transferase GSTU6	3.12657	-0.237674	3.31492	0.00943953	3.32411	-0.139166	3.50299	0.168812	11.2011	4.11931	11.2696	5.21319	6.68684	-0.350785	3.62573	0.00737127	4.49927	0.0792774	3.9926	0.0507905	9.5765	1.70316	10.9916	5.19013	4.16225	1.27394	3.98416	1.72547	4.03631	-0.10219	5.08108	0.517702	10.0534	2.52337	8.48093	1.6654
SCEZRT2024A08.g	Redox metabolism	Probable glutathione S-transferase GSTU6	3.13965	-0.199686	3.61657	1.04842	3.65835	-0.831069	3.83002	1.07813	11.1124	4.19556	11.2164	5.28414	3.43353	-0.0152237	4.05851	0.350682	4.05296	0.664003	4.05783	0.0404252	9.64421	1.5835	10.9155	5.11585	3.66307	0.105249	3.67241	0.952786	4.11847	0.0638531	3.67849	0.0819263	9.82797	2.57433	8.5826	1.77967
SCJFSB1012D05.g	Redox metabolism	Putative L-ascorbate peroxidase 6; AtAPx08	9.84954	-1.25654	9.93137	-0.706888	8.9657	-0.785223	9.77943	-1.9185	12.7227	0.355427	13.0472	0.102029	10.0541	-1.53151	9.70706	-1.13149	8.79138	-2.28757	9.65677	-1.22985	12.4344	-0.864615	12.0045	-1.79902	9.12998	-2.47507	9.36889	-2.05599	8.57711	-0.928277	8.55292	-3.28123	11.9408	-1.97202	11.988	-2.0222
SCJFSB1012D05.g	Redox metabolism	Putative L-ascorbate peroxidase 6; AtAPx08	9.88892	-1.14918	9.70259	-1.06113	8.82011	-0.48027	9.45802	-2.00633	12.7763	0.408556	13.0458	0.106665	10.0453	-1.48081	9.67237	-1.35114	8.95058	-1.96899	9.47003	-1.47126	12.3934	-0.874697	11.9503	-1.80519	9.11584	-2.83285	9.42338	-1.842	8.73605	-1.08708	8.534	-3.57431	11.8881	-1.79317	12.0147	-2.06117
SCBGHR1058E08.g	Redox metabolism	response to oxidative stress	7.00518	-2.6261	7.57002	-2.01049	11.3744	-3.05268	10.4763	-0.935247	3.90239	-0.545537	4.63206	-2.0075	5.74724	-4.71825	6.01434	-4.29749	10.2524	-3.60246	9.38336	-5.83132	4.98821	0.330016	7.42128	5.78684	7.30195	-1.8556	8.06776	-1.00375	9.40107	-6.74535	10.0428	-1.24889	3.60268	-0.0346121	4.39698	-1.73879
SCBGHR1058E08.g	Redox metabolism	response to oxidative stress	6.83065	-3.14038	7.64717	-1.51186	11.4938	-2.91175	10.5031	-0.896063	4.54761	-1.52665	4.28525	-1.44843	5.93299	-4.76928	6.44152	-3.67759	10.2488	-3.61547	9.07487	-6.28988	4.77284	2.12083	7.07553	6.17255	7.30028	-2.20119	7.91204	-1.05606	9.65045	-6.48406	10.0256	-1.43874	3.87671	-0.929174	4.45868	-1.19704
SCJFRZ2026G09.g	Redox metabolism	thioredoxin	6.85219	-7.11795	9.00751	-5.31737	9.94171	-7.06114	9.85972	-6.07727	10.7722	-6.66696	11.5974	-5.68061	7.29409	-6.03264	8.51443	-5.55317	9.90282	-6.33287	10.4797	-5.60244	10.9637	-6.41355	11.467	-5.62156	11.2555	1.46835	11.5887	0.365288	14.0733	1.39302	13.2288	1.02972	14.5367	0.36038	14.4094	0.0907986
SCJFRZ2026G09.g	Redox metabolism	thioredoxin	6.93773	-6.62907	8.87695	-5.01558	9.87053	-6.96491	9.78781	-5.56975	10.4981	-6.65499	11.5504	-5.55885	7.4728	-5.76759	8.59657	-5.22857	9.87787	-6.09464	10.4623	-5.39511	10.8973	-6.40706	11.2872	-5.9629	11.2055	1.52717	11.6217	0.286575	14.0847	1.37216	13.0402	1.07318	14.098	0.39184	14.3238	0.0568378
SCEZAM1079A05.g	Redox metabolism	Thioredoxin H-type 2	3.9506	-1.26655	4.85432	0.158086	3.73425	-0.143694	5.15151	0.204718	4.27102	-1.38906	4.02383	1.28336	6.31361	2.69371	5.69771	3.31314	5.24638	1.41903	6.21795	2.24701	5.40908	1.65704	4.95991	0.618127	3.62514	-0.134559	3.51844	-0.0575191	4.16842	-0.0286556	4.39879	0.101875	5.07651	0.104958	3.59878	0.129343
SCEZAM1079A05.g	Redox metabolism	Thioredoxin H-type 2	3.38822	-0.125172	4.22552	1.02605	4.02868	-0.66787	4.06201	0.0291122	3.78463	-0.165737	3.90595	1.0999	6.21728	2.80745	5.5681	3.35349	4.86254	1.80882	5.97897	3.26643	5.41188	1.96086	4.82149	2.87538	3.86515	-0.462607	3.4034	-0.0547949	4.12102	-0.0448933	4.13998	0.0504233	3.98507	0.216327	3.66752	0.228115
SCBFRT1071H10.g	Redox metabolism	tropinone reductase homolog	3.29946	-0.283343	3.53273	0.14668	4.91139	-3.70915	5.6462	-3.10583	8.09658	-8.71112	8.49028	-7.5622	3.70984	0.0702093	3.6877	-0.0900534	5.03095	-2.27429	5.29024	-2.20106	13.6293	1.74038	13.1865	2.27925	3.70548	0.0676746	3.47723	0.195308	6.11348	-1.07675	7.08612	-0.0414977	13.8995	2.72341	13.5164	2.84075
SCBFRT1071H10.g	Redox metabolism	tropinone reductase homolog	3.48858	-0.251382	3.88075	-0.20405	7.12146	-1.33403	5.23196	-1.80579	8.36471	-8.31205	8.46298	-7.48531	3.95343	0.216009	3.8853	0.131988	5.12262	-1.99282	5.82077	-2.31894	13.6091	1.7114	13.3059	2.37394	3.93004	-0.228665	3.55892	0.000957283	5.49876	-1.54791	5.21901	-1.48413	14.1331	2.66401	13.6835	2.87614
SCCCCL1001F12.b	RNA metabolism	23S rRNA (uracil-5-)-methyltransferase RumB	3.16216	-0.218388	3.26306	-0.0972585	3.81787	0.603899	3.45172	0.0675031	3.71858	0.00951346	3.29712	0.147094	5.91382	4.38667	5.40682	3.8933	5.28001	3.01883	6.03399	2.76363	5.25588	3.21649	4.49233	2.84543	3.65754	0.0209067	3.28848	0.0295868	4.0271	0.0263636	3.7001	0.00445674	3.95096	-0.948694	3.548	0.201343
SCCCCL1001F12.b	RNA metabolism	23S rRNA (uracil-5-)-methyltransferase RumB	3.28424	-0.230769	3.34245	-0.131987	3.50507	-0.110479	3.56621	0.0132101	3.9059	-0.14938	3.40931	0.134545	5.95678	3.98489	5.53258	4.08884	4.98284	2.17315	7.14384	1.96846	5.3065	3.11578	4.5374	2.90047	3.82326	-0.0919743	3.35011	-0.00149543	4.13208	-0.00518856	3.86321	-0.0129253	4.03879	0.84972	3.69588	0.269077
SCJFFL1C05F09.b	RNA metabolism	40S ribosomal protein S3	3.76943	-0.59162	5.76292	0.249405	3.80128	-0.178243	5.80294	0.411558	3.79258	-0.102982	3.55112	0.0197736	9.69899	7.49598	8.8722	7.67657	9.23577	6.40877	9.48749	6.53872	8.40286	8.77795	8.21001	5.55846	7.90397	7.74933	7.55009	8.87585	7.42421	6.223	7.09209	5.97484	8.73456	5.95073	7.18454	8.27652
SCJFFL1C05F09.b	RNA metabolism	40S ribosomal protein S3	3.9698	1.10967	3.36365	0.105202	3.41772	-0.178913	3.5643	0.205264	3.69801	0.142251	3.37548	0.303061	8.80895	8.56127	8.56661	8.75278	9.20126	6.61621	9.28782	7.18826	8.94154	7.95146	7.64344	9.82573	7.82394	7.96511	7.37189	9.28786	7.42953	6.62375	6.69716	6.78947	7.42392	7.30616	6.99265	8.5544
SCVPLR2005F12.g	RNA metabolism	60S ribosomal protein L35	12.6103	1.39385	12.6571	1.69898	12.1802	0.958932	11.9177	2.18482	11.8199	1.49976	12.0324	1.80645	7.93947	-8.16626	8.74101	-5.85597	7.56323	-7.37339	8.25647	-6.10495	7.80662	-7.37229	7.42182	-6.67	8.18523	-7.42729	8.71678	-6.1335	8.57841	-6.04469	7.66777	-5.69712	7.86835	-6.92535	8.45819	-5.01388
SCVPLR2005F12.g	RNA metabolism	60S ribosomal protein L35	12.5733	1.51955	12.6133	1.69185	12.0389	0.94607	11.6604	2.04506	11.7899	1.4296	12.0147	1.64576	8.33405	-6.75676	8.62306	-6.30763	7.56752	-7.10639	8.02081	-6.14055	7.85188	-6.78562	7.46931	-6.71447	7.54551	-8.04254	9.15352	-5.39459	8.51708	-5.4167	8.18906	-4.59199	7.57972	-6.97319	8.29321	-5.1215
SCCCRZ1001C08.g	RNA metabolism	60S ribosomal protein L4-1	9.97754	-2.13751	10.5823	-2.43331	9.94736	-2.71075	9.87728	-1.75756	9.85897	-1.83289	9.82972	-2.95718	11.8125	1.57477	12.1915	1.18819	11.68	1.1847	12.0106	1.72116	11.9039	1.59582	11.7367	1.14133	12.3094	2.45524	12.6424	1.741	11.5212	1.01748	10.9865	0.817732	11.8161	2.17517	12.1424	1.98519
SCCCRZ1001C08.g	RNA metabolism	60S ribosomal protein L4-1	9.79907	-2.26528	10.3952	-2.3487	10.1064	-2.51112	9.87434	-1.7692	9.78697	-1.95593	9.66688	-2.96408	11.7659	1.54132	12.1229	1.2206	11.4992	1.28823	11.9684	1.65572	11.7675	1.59632	11.5006	1.22436	12.208	2.43124	12.4881	1.65352	11.6103	0.885507	11.017	0.699044	11.7551	2.24583	11.9874	2.10053
SCCCCL3080C04.g	RNA metabolism	60S ribosomal protein L6-3	11.9451	1.53515	12.6818	1.587	12.4204	1.51314	11.9914	2.70107	9.19577	0.345491	9.0167	-0.23585	10.8989	-0.595239	10.8838	-0.325315	10.5399	-1.25743	11.1489	-0.582033	10.1659	1.3123	9.72605	1.71677	11.0293	-0.2266	11.4209	-0.808916	10.5858	-1.35815	9.70153	-0.570391	9.98516	1.67823	9.90638	1.96541
SCCCCL3080C04.g	RNA metabolism	60S ribosomal protein L6-3	12.0916	1.69089	13.0073	1.63762	12.9764	1.56336	12.3588	2.81147	9.37046	0.355008	9.19037	0.0602558	10.8375	-0.798965	10.9499	-0.770235	10.5885	-1.38143	11.3405	-1.06037	10.1046	1.25867	9.7994	1.631	11.1585	-0.696361	11.4591	-1.18464	10.9595	-2.04862	9.89031	-0.934903	9.92488	1.67099	9.86433	2.05218
SCCCRZ2004C12.g	RNA metabolism	DNA-directed RNA polymerases I, II, and III 14.4 kDa polypeptide	14.7794	0.770644	15.0542	1.03676	14.1576	0.774911	14.6781	1.17774	14.1205	0.882516	14.3491	1.08392	12.5012	-3.45532	12.6298	-3.15875	11.8825	-4.43199	12.401	-3.47303	11.8711	-4.08301	12.1294	-3.6019	12.5464	-3.68558	12.3776	-3.31132	11.9871	-3.76917	11.8156	-3.94043	12.3701	-2.63938	12.5141	-2.6307
SCCCRZ2004C12.g	RNA metabolism	DNA-directed RNA polymerases I, II, and III 14.4 kDa polypeptide	14.601	0.807771	14.5743	1.07761	13.9906	0.838285	14.1503	0.984827	14.0094	0.93836	14.2589	1.00645	12.7098	-3.66571	12.2099	-3.45274	11.5951	-4.51298	12.0351	-3.71847	11.8609	-3.95698	11.6763	-3.73054	12.4744	-3.67604	12.3386	-3.55979	11.6822	-3.83227	11.5064	-3.96889	11.9597	-3.29122	12.3338	-2.87242
SCSGLV1009H10.b	RNA metabolism	Extracellular ribonuclease	3.58964	-0.219402	3.84479	0.310537	3.95457	-0.241757	4.14735	1.23234	11.4295	3.82483	9.68325	-0.528873	3.95882	-0.213341	5.06611	-1.02837	4.3048	0.0882419	4.67136	-0.0638639	12.312	4.33468	11.3758	2.90788	4.20249	-0.110754	4.34339	-1.05361	4.85695	0.474657	4.25796	0.369083	10.5299	3.7039	11.4595	3.11125
SCSGLV1009H10.b	RNA metabolism	Extracellular ribonuclease	4.27871	0.897315	3.63405	-0.622446	4.20454	1.02106	3.52648	0.132083	11.2902	3.84546	9.65307	-0.543702	3.57947	-0.00562864	8.65559	-2.62253	3.82057	-0.0297022	4.20784	0.0238753	12.328	4.4584	11.5203	2.88719	3.89548	0.0739075	5.97525	0.478604	4.82216	-0.927658	3.79858	0.0979693	10.826	3.45717	11.6175	3.09468
SCSGFL4196E04.g	RNA metabolism	Glycine-rich RNA-binding protein	12.5595	0.987004	12.4316	0.696747	8.80999	2.35278	7.36152	2.95383	4.05349	-0.332858	3.95732	1.62212	11.6461	-0.364945	12.0138	-0.370159	5.94019	0.397593	8.03572	3.27731	3.86557	0.298707	3.14574	0.33329	11.4413	-0.798309	11.8463	-0.703128	6.07403	2.34811	6.95885	2.53351	5.26028	3.24313	4.93731	3.68205
SCSGFL4196E04.g	RNA metabolism	Glycine-rich RNA-binding protein	12.5685	1.03886	12.4748	0.667605	8.67634	2.70279	7.76087	2.32123	3.98756	-0.190196	3.43746	0.149072	11.6795	-0.526351	11.8233	-0.365206	6.43148	0.510361	8.25473	2.96641	3.61152	-0.216876	3.29888	0.00256831	11.5569	-0.797293	11.799	-0.741264	6.74547	1.24657	6.7469	2.65774	5.25724	3.14759	4.92206	3.15417
SCAGSB1086A03.g	RNA metabolism	MED6 mediator sub complex component	12.5979	0.394573	12.8691	0.867771	12.3042	0.703464	12.5528	0.76528	12.3963	0.562411	12.6475	0.440232	11.3818	-1.89366	11.4265	-1.54566	11.17	-1.69522	11.331	-1.78045	11.67	-1.51858	11.5194	-1.63052	11.2607	-2.21149	11.1564	-2.26666	10.8317	-2.25371	10.8001	-2.30279	11.4377	-1.94056	11.3639	-1.70302
SCAGSB1086A03.g	RNA metabolism	MED6 mediator sub complex component	12.473	0.456051	12.711	0.906072	12.2474	0.625026	12.2052	0.666369	12.2353	0.513312	12.5688	0.428092	11.4225	-1.9119	11.2946	-1.45604	11.055	-1.50627	11.2931	-1.6394	11.6311	-1.49964	11.3798	-1.80775	11.1988	-2.23001	11.0872	-2.34425	10.7795	-2.23236	10.6828	-2.22787	11.2467	-1.99464	11.4348	-1.98132
SCCCAM1002C11.g	RNA metabolism	Mitochondrial ribosomal protein L37	9.70839	-3.08535	9.14778	-3.45624	9.8334	-2.98484	9.49796	-2.6598	9.96402	-1.70972	9.97601	-1.58104	9.68214	-2.44112	9.61721	-2.33091	10.1285	-1.75394	9.96256	-2.18322	10.5422	-0.928372	9.82111	-0.926002	11.2317	0.00269313	11.2991	0.696517	11.0516	-0.130356	10.9077	0.116438	10.6289	0.577769	10.3939	-0.024708
SCCCAM1002C11.g	RNA metabolism	Mitochondrial ribosomal protein L37	9.49794	-2.86074	9.43753	-3.20837	9.95248	-2.77251	9.83241	-2.57457	9.69218	-1.66233	9.76234	-1.81052	9.67923	-2.4088	9.64215	-2.21801	9.97999	-1.74361	10.186	-2.36496	10.2899	-0.729791	10.0309	-1.10796	11.0165	0.200429	11.2625	0.378187	11.0848	0.000428417	11.081	0.218061	10.7753	0.172509	10.6733	0.207133
SCMCRZ3066A03.g	RNA metabolism	Mitochondrial transcription termination factor family protein	10.9842	0.20754	11.0402	0.765789	10.104	0.322104	10.4563	-0.0331636	12.3494	0.218081	12.5587	0.468316	9.78708	-1.92306	10.01	-1.15951	8.7611	-2.80452	9.45125	-1.93302	11.4087	-2.44096	11.0342	-2.16455	7.1859	-7.31025	7.22487	-6.62129	6.82673	-5.40921	7.59068	-5.20321	7.89354	-9.14901	8.84584	-6.1639
SCMCRZ3066A03.g	RNA metabolism	Mitochondrial transcription termination factor family protein	10.7593	0.116116	10.4342	0.785564	9.81582	0.174937	10.2212	0.136362	11.8752	-0.209704	12.0527	0.533383	8.29237	-2.18748	9.19905	-1.32403	8.68688	-2.67379	9.26256	-1.64337	11.216	-2.388	10.7086	-2.00607	7.12791	-6.48677	8.10053	-4.59912	6.7106	-5.00597	7.25228	-5.37581	7.97276	-7.35649	8.31302	-7.68152
SCJFRZ2009H04.g	RNA metabolism	mRNA transport factor [Triticum aestivum]	13.2752	0.590842	14.0373	0.409609	12.9794	0.38366	13.7163	0.662078	12.4722	0.434339	12.6733	0.711872	12.225	-2.16894	11.7981	-2.35832	11.7044	-2.54452	12.0541	-2.16712	11.3034	-2.31597	12.1079	-1.9019	12.0215	-1.59028	12.4501	-1.19858	11.9226	-1.53107	11.874	-1.6755	12.6845	-2.20055	11.5645	-1.5391
SCJFRZ2009H04.g	RNA metabolism	mRNA transport factor [Triticum aestivum]	13.202	0.664543	13.4233	0.447166	12.8923	0.478834	12.9447	0.568295	12.4346	0.440585	12.6842	0.647309	11.8549	-2.21543	11.7885	-2.14643	11.5684	-2.45202	11.8138	-2.22347	11.3415	-2.33951	11.2204	-2.22706	12.0143	-1.67524	12.3284	-1.38261	11.938	-1.54308	11.7275	-1.62766	11.2059	-1.92386	11.5829	-1.54804
SCJFRZ2009G07.g	RNA metabolism	NOP5NT (NUC127) domain	13.2788	-0.327702	13.8602	-0.673377	12.7044	-0.144906	12.8946	-0.525374	11.9572	0.010128	12.2782	-0.434466	10.8479	-5.70974	11.1366	-4.78605	9.97152	-5.29176	10.5904	-4.87792	9.63267	-5.23684	10.4448	-4.75706	12.2285	-1.96943	12.6824	-1.87896	11.5081	-2.23577	11.8288	-1.80492	11.7857	-1.80118	11.506	-2.02298
SCJFRZ2009G07.g	RNA metabolism	NOP5NT (NUC127) domain	13.2116	-0.216289	13.4851	-0.724958	12.6899	-0.18363	12.6204	-0.42757	12.0373	-0.0859471	12.3485	-0.513139	10.6581	-5.6672	10.9255	-4.82301	9.96111	-5.36522	10.6459	-4.87265	9.83587	-5.03405	10.1224	-4.71963	12.3913	-1.94493	12.7053	-1.94019	11.5121	-2.38571	11.6707	-2.0506	11.4322	-1.78323	11.4323	-2.07994
SCQSLB1049H12.g	RNA metabolism	Polycomb group protein	7.4107	-7.97406	8.92821	-6.59534	6.87555	-6.93578	8.31299	-4.87832	6.80599	-6.2566	7.4288	-4.8472	13.2724	3.06779	12.782	3.04521	11.5094	2.32385	12.1347	3.38424	11.3443	2.63849	12.1273	2.73119	12.1681	1.7035	12.0926	1.93868	10.898	1.56842	10.5973	1.40399	11.1911	1.16798	10.6542	1.53007
SCQSLB1049H12.g	RNA metabolism	Polycomb group protein	7.14269	-8.24217	7.82029	-7.14463	6.72684	-7.33298	7.7397	-5.27085	6.4987	-6.18309	6.78801	-5.98035	13.111	2.92938	12.5632	3.07772	11.2773	2.30059	11.9853	3.31833	11.3231	2.58088	11.3	2.72306	11.981	1.75744	12.0233	1.89907	10.8755	1.53602	10.8507	1.13816	10.8317	1.44158	10.6141	1.51274
SCCCRZ2001D05.g	RNA metabolism	Pre-mRNA branch site p14-like protein	10.0524	-2.14558	10.7764	-1.35471	10.712	-2.08525	10.4595	-1.90609	10.4665	-1.62495	9.84201	-2.35851	12.2748	2.25324	12.0933	2.42823	12.1642	1.5539	12.627	2.09552	12.2966	1.45988	11.8777	2.0218	11.9515	1.5181	12.4627	1.82602	12.3325	1.25347	11.8254	1.28747	12.1843	1.69724	11.838	1.79282
SCCCRZ2001D05.g	RNA metabolism	Pre-mRNA branch site p14-like protein	10.1802	-1.98446	10.9775	-1.26472	10.7961	-1.79923	10.3586	-1.75324	10.5307	-1.18975	9.84769	-2.10666	12.3583	2.20833	12.1127	2.24641	12.1613	1.57247	12.6068	2.10761	12.2178	1.2496	11.8307	1.85222	11.8204	1.33031	12.3132	1.74211	12.2349	1.194	11.7207	1.18992	11.9375	1.54404	11.6333	1.85949
SCCCRZ2C03A10.g	RNA metabolism	Probable mediator of RNA polymerase II transcription subunit 26b	10.7705	-0.0388643	11.5578	-1.57916	12.9838	-0.181137	12.2393	-0.00815297	11.3313	-0.455483	11.5682	-0.642152	10.854	0.245572	11.6621	-0.450548	12.4588	0.261689	12.597	-0.518548	11.9878	0.415307	12.1256	0.50107	12.428	3.10892	13.0921	1.87714	13.3448	0.553471	13.1922	1.87508	11.8353	0.462292	11.6299	0.35819
SCCCRZ2C03A10.g	RNA metabolism	Probable mediator of RNA polymerase II transcription subunit 26b	10.8402	-0.0654329	11.5625	-1.67621	12.9732	-0.169979	12.3086	-0.0397348	11.3178	-0.365557	11.7073	-0.628761	10.9357	0.191856	11.6296	-0.492796	12.592	0.196353	12.589	-0.600296	12.0662	0.423858	12.1775	0.512444	12.3315	3.20551	13.1622	1.92193	13.1739	0.552886	13.1094	1.90414	11.7582	0.334532	11.9982	0.368242
SCJFRZ1006D06.g	RNA metabolism	Probable RNA-dependent RNA polymerase	5.84285	-0.222505	5.36168	0.154747	4.88358	1.26411	5.6706	-0.301641	10.3463	-1.14714	10.545	-0.315808	7.81212	-0.112628	4.97679	-0.861328	4.8981	-1.71289	4.67778	0.0962832	8.0752	-6.05283	7.26566	-5.92257	4.47683	-1.80735	5.25297	-1.70158	4.30245	-0.1252	5.03201	0.413929	9.593	-2.62491	9.68321	-1.93881
[truncated: 1,217 more rows]
